# Supplementary material for: The contributions of public health policies and healthcare quality to gender gap and country differences in life expectancy in the UK
Source: Popul Health Metr. 2021 Oct 20;19:40. doi: 10.1186/s12963-021-00271-2 (PMC8527782; doi:10.1186/s12963-021-00271-2)
Supplement: Supplementary file 2 — Additional file 2: Table A1. Absolute number of avoidable and non-avoidable causes of death in the UK in 2001-2003 and 2014-2016, stratified by sex. Table A2. Results of Arriaga’s decomposition for the UK. Table A3. Results of Arriaga’s decomposition for England & Wales. Table A4. Results of Arriaga’s decomposition for Northern Ireland. Table A5. Results of Arriaga’s decomposition for Scotland. Table A6. Age- and cause-specific contributions to gap in life expectancy between England & Wales vs. Northern Ireland. Table A7. Age- and cause-specific contributions to gap in life expectancy between England & Wales vs. Scotland. [file 12963_2021_271_MOESM2_ESM.xlsx]

## Sheet: Table A1
	Absolute number of avoidable and non-avoidable causes of death in the UK in 2001-2003 and 2014-2016, stratified by sex
		Men
		United Kingdom		England & Wales		Northern Ireland		Scotland
		2001-2003	2014-2016	2001-2003	2014-2016	2001-2003	2014-2016	2001-2003	2014-2016
	Treatable	45124	41204	39374	36455	1210	1057	4540	3692
	Preventable	127802	128059	107956	109164	3432	3904	16414	14991
	Treatable & preventable	37190	23858	32341	20559	870	637	3979	2662
	Ischaemic heart disease	87567	50920	75855	44043	2295	1331	9417	5546
	Non-avoidable	568519	620120	506905	549937	13068	15120	48546	55063
		Women
		United Kingdom		England & Wales		Northern Ireland		Scotland
		2001-2003	2014-2016	2001-2003	2014-2016	2001-2003	2014-2016	2001-2003	2014-2016
	Treatable	58577	52649	51413	46377	1548	1374	5616	4898
	Preventable	64351	73063	54105	61877	1691	2195	8555	8991
	Treatable & preventable	28376	18089	24414	15484	689	472	3273	2133
	IHD	34199	16818	28975	14290	959	484	4265	2044
	Non-avoidable	772813	745546	685667	657938	17799	19082	69347	68526

## Sheet: Table A2
	United Kingdom																										Summary by avoidable and non-avoidable causes.
		Gender gap in life expectancy in 2001-2003																									I. Avoidable causes				II. Non-avoidable causes
		Age_contribution	Cerebrovascular diseases_B	Diabetes mellitus_B	Hypertensive diseases_B	Other causes_B	Ischaemic heart diseases	Alcohol-related deaths_P	Cancer_P (excluding lung cancer)	Drug-related deaths_P	Infectious diseases_P	Injuries_P	Lung cancer_P	Other causes_P	Diseases of the respiratory system_P	Cancer_T	Diseases of the digestive system_T	Diseases of the genitourinary system_T	Infectious diseases_T	Pregnancy,childbirth and perinatal period_T	Other causes_T	Diseases of the respiratory system_T	Non-avoidable causes				Preventable and Treatable	Ischaemic heart diseases	Preventable	Treatable
	<1	0.0904933	0.000527969	0	0	-8.25914e-05	0.000236196	-7.71854e-06	0.000157464	-8.25914e-05	0.0025588	0.00106367	0	0.000102669	0.000205322	-0.00018062	0.000232337	-2.31556e-05	0.00135081	0.0606674	-0.00023079	0.00276027	0.0212378				0.000445378	0.000236196	0.00399762	0.0645763	0.0212378
	1-4	0.0120761	0.00011449	-0.000306484	0	7.30981e-05	6.95752e-05	0	0.000128582	0.000142673	0.00141792	0.0039376	0	-1.05687e-05	-0.000191994	8.98298e-05	-0.000160288	0.00013915	0.00117221	0.00106916	0.000678138	0.00049583	0.00321715				-0.000118896	6.95752e-05	0.00542421	0.00348403	0.00321715
	5-9	0.00459637	0.000436913	-3.26334e-06	0	-3.26334e-06	-3.26334e-06	0	6.42809e-05	-3.26334e-06	0.000153683	0.00456228	0	0	-0.000218949	0.000940384	-7.73342e-05	-7.08076e-05	8.94018e-05	-0.000155654	-0.00035176	-0.000290743	-0.000472266				0.000430386	-3.26334e-06	0.00455803	8.34869e-05	-0.000472266
	10-14	0.0172036	-4.0947e-05	-5.84957e-06	0	-5.84957e-06	5.37365e-05	-2.92479e-06	-1.46239e-05	-0.000225555	0.000203247	0.00965978	0	-6.25109e-05	0.000104548	0.00108752	0.000161209	0.000113323	-2.63231e-05	0.000323509	0.000508117	-0.000284051	0.00565725				-5.26462e-05	5.37365e-05	0.00966196	0.0018833	0.00565725
	15-19	0.0959505	0.000649125	8.04598e-05	-3.11448e-06	0.000201408	-7.29319e-05	0.000638483	0.000128476	0.00646556	-0.000572297	0.0729404	-3.11448e-06	-0.000130291	3.86727e-05	0.00139117	-7.29319e-05	0.000147163	5.24295e-05	0.000689097	0.000321323	0.000498331	0.0125631				0.000927879	-7.29319e-05	0.0795059	0.00302658	0.0125631
	20-24	0.158927	0.00174607	5.18088e-05	5.27827e-05	-0.000796038	-5.37567e-05	0.00185278	0.000951751	0.0342488	0.000740333	0.102754	-1.71877e-07	-0.000212219	0.000105164	0.00116225	-5.72922e-07	5.26681e-05	-0.000265518	-5.5189e-05	0.00047155	0.000897593	0.0152227				0.00105462	-5.37567e-05	0.14044	0.00226278	0.0152227
	25-29	0.150654	0.000733563	0.000971116	4.62021e-05	-0.00116432	0.00249884	0.00355898	0.000780965	0.0403041	8.89147e-05	0.0914591	-9.32766e-05	-0.000325487	0.000323197	-0.00232875	0.000277213	0.000554752	-9.44761e-05	-0.00135131	0.0017013	0.00110351	0.0116095				0.00058656	0.00249884	0.136096	-0.000137767	0.0116095
	30-34	0.144039	0.000524763	0.000844498	0.000538141	-0.00378262	0.00817433	0.00851955	0.00205694	0.0350937	0.00149174	0.0806237	-0.000161343	-0.000381027	0.000257363	-0.00901793	0.000192334	-6.20776e-05	0.000195778	-0.000960092	0.00329378	0.00165968	0.0149381				-0.00187522	0.00817433	0.127501	-0.00469853	0.0149381
	35-39	0.131599	-2.30176e-05	0.00142083	0.000409906	-0.0045033	0.0188808	0.0146906	0.00389901	0.0224473	0.00325567	0.0649968	0.000600164	0.000128601	0.00152023	-0.0205794	0.000818621	-0.000163097	0.000354547	-0.000115151	0.00360884	0.00319442	0.0167566				-0.00269558	0.0188808	0.111538	-0.0128812	0.0167566
	40-44	0.140637	0.00121124	0.0013719	0.000788288	-0.00399893	0.0454201	0.0236879	0.00755519	0.011326	0.00381677	0.0541995	0.00144103	0.000238734	0.00103595	-0.034785	0.00221325	-0.000450184	0.000467221	0.000259569	0.00281077	0.00203819	0.0199897				-0.000627505	0.0454201	0.103301	-0.0274462	0.0199897
	45-49	0.177529	0.00201599	0.00268679	0.00265488	-0.00464655	0.0833828	0.0303556	0.0192121	0.00661847	0.00356237	0.0438143	0.00455495	-2.69539e-05	0.00164645	-0.0488959	0.0018479	0.000491025	0.000667436	0.000283102	0.00280682	0.00448056	0.0200167				0.00271111	0.0833828	0.109737	-0.038319	0.0200167
	50-54	0.235217	0.00638897	0.00355783	0.00323662	-0.00211024	0.126138	0.0324555	0.0352469	0.00191954	0.00200789	0.0324143	0.0152645	-6.99362e-05	0.0016117	-0.0627621	0.00360169	0.000736871	0.000937651	1.88913e-05	0.00299835	0.00507038	0.0265532				0.0110732	0.126138	0.12085	-0.0493983	0.0265532
	55-59	0.330695	0.0106153	0.00325276	0.00310767	0.00349593	0.1639	0.0266036	0.0556177	3.40432e-05	0.000717055	0.0258548	0.034379	-1.99969e-05	0.0083573	-0.0615026	0.00419242	-2.35672e-05	0.000666001	0.000212281	0.00215904	0.00574785	0.0433286				0.0204717	0.1639	0.151544	-0.0485486	0.0433286
	60-64	0.470463	0.0175933	0.00602098	0.00286456	0.0118883	0.20947	0.0207167	0.0718536	-0.000667577	0.000580142	0.0192615	0.0634905	-3.98334e-05	0.013221	-0.0508037	0.00378519	0.0011148	0.000988855	0.000336806	-0.00138869	0.0110447	0.0691327				0.0383671	0.20947	0.188416	-0.0349221	0.0691327
	65-69	0.562037	0.0266557	0.00702288	0.00275011	0.0234671	0.229393	0.0145417	0.0742949	0.000126676	0.000234209	0.012199	0.0779632	5.51107e-05	0.0225817	-0.0374576	0.00382854	0.0026931	0.000724796	-1.10932e-05	-0.00202979	0.00898156	0.0940223				0.0598958	0.229393	0.201997	-0.0232705	0.0940223
	70-74	0.622358	0.0319466	0.00799407	0.00217321	0.0295028	0.23186	0.00752746	0.074322	-0.000203022	0.000336001	0.00972858	0.0766359	1.42195e-05	0.036082	-0.0266613	0.00568744	0.00397013	0.000782072	-1.10595e-05	-0.00315619	0.0132188	0.120609				0.0716167	0.23186	0.204443	-0.00617008	0.120609
	75-79	0.589751	0	0	0	0	0	0	0	0	0	0	0	0	0	0	0	0	0	0	0	0	0.589751				0	0	0	0	0.589751
	80-84	0.402571	0	0	0	0	0	0	0	0	0	0	0	0	0	0	0	0	0	0	0	0	0.402571				0	0	0	0	0.402571
	≥85	0.263109	0	0	0	0	0	0	0	0	0	0	0	0	0	0	0	0	0	0	0	0	0.263109				0	0	0	0	0.263109
	Total	4.59991	0.101096	0.0349603	0.0186193	0.0475349	1.11935	0.185138	0.346255	0.157545	0.0205925	0.629469	0.274071	-0.00073949	0.0866796	-0.350304	0.026527	0.00922009	0.00806289	0.0612003	0.0142008	0.0606169	1.74981				0.20221	1.11935	1.69901	-0.170476	1.74981
																										Total	2.85009				1.74981
		Gender gap in life expectancy in 2014-2016																								%	0.619598				0.380402
	<1	0.0591438	0.000886312	0	-7.3016e-05	0	-8.04155e-05	0.000207949	6.93162e-05	-7.3016e-05	0.0011774	6.16987e-05	0	-0.00200027	0.00018205	5.82169e-05	0.000204249	0.000204249	0.000531352	0.0407231	0.000167251	0.00132615	0.0155712				0.000813296	-8.04155e-05	-0.000374874	0.0432146	0.0155712
	1-4	0.00924128	0.000307532	-3.23513e-06	0	0	6.40945e-05	0	-1.29405e-05	-3.23513e-06	0.000637102	0.00161873	0	0.000128189	-0.000122327	0.000156697	-8.02701e-05	-7.37999e-05	0.000444818	0.00108516	0.000293983	0.000126365	0.00467442				0.000304297	6.40945e-05	0.00224552	0.00195295	0.00467442
	5-9	0.00569572	-0.000471216	6.21401e-05	6.21401e-05	6.21401e-05	-6.51597e-05	-6.51597e-05	-6.81794e-05	-3.01966e-06	0.000295602	0.00167222	0	0	0.000171322	0.000665423	-0.000521278	0.000183401	-0.000536376	0.000836745	0.000644285	-9.36096e-05	0.00286431				-0.000284796	-6.51597e-05	0.00200278	0.00117859	0.00286431
	10-14	0.00827047	0.000167641	0.000186557	0	0.000192862	0	0	5.79821e-05	-0.000272913	0.000103353	0.00373361	-6.74402e-05	-6.74402e-05	-0.000214931	0.000164488	0.000247692	-9.45807e-06	4.22187e-05	9.07427e-05	0.000910717	0.00113634	0.00186845				0.000547061	0	0.00327222	0.00258274	0.00186845
	15-19	0.0443315	0.000754017	0.000803475	-3.07959e-06	0.000163775	0.000166854	0.000163775	-0.000253268	0.00256533	0.000142218	0.0355062	-0.000120475	5.25385e-05	4.32997e-05	0.00161619	-0.000247109	-0.00023787	-0.000664152	6.34467e-06	0.000102554	0.000426838	0.00334406				0.00171819	0.000166854	0.0380996	0.0010028	0.00334406
	20-24	0.0893714	0.000371492	0.0012703	4.41716e-05	-8.32507e-05	0.000401266	0.000345929	0.000472861	0.0134162	-6.27807e-05	0.0622452	8.46214e-05	-4.97543e-05	-0.000108813	0.000431921	-0.000151124	3.4867e-05	0.000445438	0.000319876	0.000554151	0.000604886	0.00878387				0.00160271	0.000401266	0.0763435	0.00224001	0.00878387
	25-29	0.0959942	0.000688548	0.000773661	-7.23654e-07	-0.00271571	0.00226482	0.00187366	-0.000316169	0.0232342	0.000327428	0.0584777	0.000161905	-1.08548e-06	-0.000128213	-0.000905812	0.000574808	-0.000293736	-0.000128936	-0.000676565	0.00198921	0.000924711	0.0098704				-0.00125423	0.00226482	0.0836295	0.00148368	0.0098704
	30-34	0.0991969	0.000145737	0.00112975	0.000654048	-0.00311023	0.00640022	0.00503972	0.00103635	0.0309548	0.000854726	0.0508809	-0.000104741	7.72698e-05	8.42245e-05	-0.00702467	0.000934192	0.000117918	-0.000222292	-0.000826542	0.00178012	0.000343121	0.0100523				-0.0011807	0.00640022	0.0888233	-0.00489816	0.0100523
	35-39	0.111455	0.00116054	0.00091059	0.00111694	-0.00528277	0.0114758	0.0125632	0.00246414	0.0360113	0.0015341	0.0484884	0.000355306	-3.4783e-05	0.000568699	-0.0171197	0.00179435	4.04846e-05	0.000490413	-0.00120486	0.00132281	0.0014539	0.0133459				-0.0020947	0.0114758	0.10195	-0.0132226	0.0133459
	40-44	0.145669	0.00156703	0.00266952	0.00213584	-0.00378838	0.0286287	0.0176194	0.00547732	0.0330828	0.00215804	0.0523029	0.0027199	-5.76919e-05	0.00158499	-0.0274036	0.0026578	7.55726e-05	9.96191e-05	-0.000509803	0.00243822	0.001667	0.0205441				0.002584	0.0286287	0.114888	-0.0209752	0.0205441
	45-49	0.16786	0.00286241	0.00263017	0.0033323	-0.00202794	0.0497152	0.0262421	0.0150228	0.0194246	0.00256762	0.0455468	0.00251313	-0.000114081	0.00273753	-0.0423957	0.00325477	-0.000148153	0.000162794	0.00063718	0.00277167	0.00419864	0.0289261				0.00679695	0.0497152	0.11394	-0.0315188	0.0289261
	50-54	0.186842	0.00452836	0.00263703	0.00401583	-0.00100259	0.073713	0.0285777	0.0280804	0.00861972	0.00253021	0.035516	0.00574416	-0.000103616	0.00251671	-0.0525199	0.00370807	0.000121593	-0.000426621	9.01528e-05	0.00399495	0.00386084	0.0326396				0.0101786	0.073713	0.111481	-0.0411709	0.0326396
	55-59	0.248639	0.00685903	0.00385317	0.00410944	0.00125181	0.098065	0.0258922	0.0477802	0.00418067	0.00256783	0.028678	0.00898391	-1.95468e-05	0.00410984	-0.0513626	0.00421779	0.000215807	0.000688772	8.40344e-05	0.00463831	0.00616677	0.0476788				0.0160735	0.098065	0.122173	-0.0353511	0.0476788
	60-64	0.345419	0.0100355	0.00398702	0.00518423	0.00272948	0.122561	0.0261301	0.0692475	0.000856317	0.00143489	0.0212289	0.0227919	4.14588e-05	0.00867417	-0.043103	0.00413749	0.000495331	0.000321654	8.72186e-05	0.00383133	0.00842085	0.0763253				0.0219363	0.122561	0.150405	-0.0258091	0.0763253
	65-69	0.402125	0.0105242	0.00455749	0.00472831	0.00528737	0.130966	0.0209636	0.0850414	0.000536874	0.000442105	0.0139428	0.0321425	-3.93997e-05	0.0141791	-0.0430333	0.00482544	9.83725e-05	0.00038013	0.000334702	0.00336026	0.0097571	0.10313				0.0250973	0.130966	0.167209	-0.0242773	0.10313
	70-74	0.45175	0.0138726	0.00560191	0.00556796	0.0118245	0.133472	0.0115731	0.0886247	0.000147166	-0.000525932	0.0116292	0.037988	-0.000104899	0.024875	-0.036134	0.004988	0.000861726	0.000730868	-9.92008e-06	0.000810873	0.0119915	0.123966				0.036867	0.133472	0.174206	-0.0167609	0.123966
	75-79	0.466593	0	0	0	0	0	0	0	0	0	0	0	0	0	0	0	0	0	0	0	0	0.466593				0	0	0	0	0.466593
	80-84	0.389442	0	0	0	0	0	0	0	0	0	0	0	0	0	0	0	0	0	0	0	0	0.389442				0	0	0	0	0.389442
	≥85	0.313154	0	0	0	0	0	0	0	0	0	0	0	0	0	0	0	0	0	0	0	0	0.313154				0	0	0	0	0.313154
	Total	3.64019	0.0542598	0.0310695	0.0308744	0.00350108	0.657748	0.177127	0.342724	0.172678	0.0161839	0.471529	0.113193	-0.00229311	0.0591527	-0.317909	0.0305449	0.0016863	0.0023597	0.0410676	0.0296107	0.0523114	1.67277				0.119705	0.657748	1.3503	-0.160329	1.67277
																										Total	1.96742				1.67277
		Change in gender gap in life expectancy between 2001-2003 and 2014-2016																								%	0.540471				0.459529
	<1	-0.0313495	0.000358342	0	-7.3016e-05	8.25914e-05	-0.000316612	0.000215667	-8.81481e-05	9.57544e-06	-0.00138141	-0.00100197	0	-0.00210294	-2.3272e-05	0.000238837	-2.80883e-05	0.000227405	-0.000819454	-0.0199443	0.000398042	-0.00143412	-0.00566661				0.000367918	-0.000316612	-0.0043725	-0.0213617	-0.00566661
	1-4	-0.00283479	0.000193042	0.000303249	0	-7.30981e-05	-5.48075e-06	0	-0.000141522	-0.000145909	-0.000780821	-0.00231886	0	0.000138758	6.96673e-05	6.68672e-05	8.00178e-05	-0.00021295	-0.000727392	1.59918e-05	-0.000384154	-0.000369465	0.00145727				0.000423193	-5.48075e-06	-0.00317869	-0.00153108	0.00145727
	5-9	0.00109935	-0.000908129	6.54034e-05	6.21401e-05	6.54034e-05	-6.18964e-05	-6.51597e-05	-0.00013246	2.43672e-07	0.000141919	-0.00289006	0	0	0.000390271	-0.000274962	-0.000443944	0.000254208	-0.000625778	0.000992399	0.000996045	0.000197133	0.00333657				-0.000715182	-6.18964e-05	-0.00255525	0.0010951	0.00333657
	10-14	-0.00893314	0.000208588	0.000192407	0	0.000198712	-5.37365e-05	2.92479e-06	7.2606e-05	-4.73586e-05	-9.98934e-05	-0.00592617	-6.74402e-05	-4.92933e-06	-0.00031948	-0.000923031	8.64824e-05	-0.000122781	6.85417e-05	-0.000232767	0.0004026	0.00142039	-0.0037888				0.000599707	-5.37365e-05	-0.00638974	0.000699436	-0.0037888
	15-19	-0.0516191	0.000104891	0.000723016	3.48887e-08	-3.76332e-05	0.000239786	-0.000474708	-0.000381744	-0.00390022	0.000714514	-0.0374343	-0.00011736	0.00018283	4.62705e-06	0.000225021	-0.000174177	-0.000385033	-0.000716582	-0.000682752	-0.000218769	-7.14933e-05	-0.00921902				0.000790309	0.000239786	-0.0414064	-0.00202379	-0.00921902
	20-24	-0.0695553	-0.00137458	0.00121849	-8.61114e-06	0.000712787	0.000455023	-0.00150685	-0.00047889	-0.0208326	-0.000803114	-0.0405087	8.47932e-05	0.000162465	-0.000213978	-0.00073033	-0.000150551	-1.78011e-05	0.000710956	0.000375065	8.26009e-05	-0.000292707	-0.00643881				0.00054809	0.000455023	-0.0640968	-2.27679e-05	-0.00643881
	25-29	-0.0546594	-4.50155e-05	-0.000197455	-4.69257e-05	-0.00155139	-0.000234023	-0.00168531	-0.00109713	-0.0170698	0.000238513	-0.0329814	0.000255181	0.000324401	-0.000451409	0.00142294	0.000297595	-0.000848488	-3.44604e-05	0.000674745	0.000287914	-0.000178796	-0.00173905				-0.00184079	-0.000234023	-0.052467	0.00162145	-0.00173905
	30-34	-0.0448423	-0.000379027	0.000285248	0.000115907	0.000672395	-0.00177411	-0.00347982	-0.00102059	-0.00413887	-0.000637016	-0.0297428	5.66025e-05	0.000458296	-0.000173139	0.00199326	0.000741858	0.000179996	-0.00041807	0.000133551	-0.00151366	-0.00131656	-0.00488581				0.000694524	-0.00177411	-0.0386773	-0.000199627	-0.00488581
	35-39	-0.0201443	0.00118356	-0.000510243	0.000707034	-0.000779467	-0.00740495	-0.00212743	-0.00143487	0.0135639	-0.00172157	-0.0165084	-0.000244858	-0.000163384	-0.000951526	0.00345966	0.000975728	0.000203582	0.000135866	-0.0010897	-0.00228603	-0.00174053	-0.00341073				0.000600881	-0.00740495	-0.00958807	-0.00034142	-0.00341073
	40-44	0.00503218	0.000355789	0.00129762	0.00134755	0.000210547	-0.0167914	-0.0060685	-0.00207787	0.0217569	-0.00165873	-0.00189659	0.00127887	-0.000296426	0.000549042	0.0073814	0.00044455	0.000525756	-0.000367602	-0.000769373	-0.000372548	-0.000371188	0.000554457				0.00321151	-0.0167914	0.0115867	0.00647099	0.000554457
	45-49	-0.00966889	0.00084642	-5.66168e-05	0.000677419	0.00261861	-0.0336676	-0.00411353	-0.00418928	0.0128062	-0.000994754	0.00173255	-0.00204182	-8.71268e-05	0.00109108	0.00650019	0.00140687	-0.000639177	-0.000504641	0.000354078	-3.51458e-05	-0.00028192	0.00890935				0.00408583	-0.0336676	0.00420327	0.00680026	0.00890935
	50-54	-0.0483752	-0.00186061	-0.000920797	0.00077921	0.00110765	-0.0524254	-0.00387777	-0.00716654	0.00670019	0.00052232	0.00310165	-0.00952032	-3.36797e-05	0.000905013	0.0102423	0.000106381	-0.000615278	-0.00136427	7.12615e-05	0.000996598	-0.00120954	0.00608643				-0.000894541	-0.0524254	-0.00936914	0.00822741	0.00608643
	55-59	-0.0820558	-0.00375627	0.000600416	0.00100177	-0.00224412	-0.0658348	-0.000711429	-0.00783758	0.00414662	0.00185077	0.00282316	-0.0253951	4.50103e-07	-0.00424746	0.01014	2.53755e-05	0.000239374	2.27704e-05	-0.000128246	0.00247928	0.000418913	0.00435021				-0.0043982	-0.0658348	-0.0293705	0.0131975	0.00435021
	60-64	-0.125044	-0.00755776	-0.00203396	0.00231966	-0.00915881	-0.0869083	0.00541344	-0.00260606	0.00152389	0.000854752	0.00196736	-0.0406985	8.12922e-05	-0.00454682	0.0077007	0.000352302	-0.000619465	-0.000667201	-0.000249587	0.00522003	-0.00262382	0.00719252				-0.0164309	-0.0869083	-0.0380107	0.00911296	0.00719252
	65-69	-0.159913	-0.0161315	-0.00246539	0.0019782	-0.0181797	-0.0984273	0.00642187	0.0107465	0.000410198	0.000207897	0.00174378	-0.0458208	-9.45104e-05	-0.00840253	-0.00557577	0.000996901	-0.00259473	-0.000344667	0.000345796	0.00539005	0.000775543	0.00910765				-0.0347984	-0.0984273	-0.0347876	-0.00100688	0.00910765
	70-74	-0.170608	-0.018074	-0.00239216	0.00339475	-0.0176783	-0.0983878	0.0040456	0.0143027	0.000350188	-0.000861933	0.00190065	-0.0386479	-0.000119119	-0.011207	-0.0094727	-0.000699444	-0.0031084	-5.12039e-05	1.1394e-06	0.00396706	-0.00122731	0.0033572				-0.0347497	-0.0983878	-0.0302369	-0.0105909	0.0033572
	75-79	-0.123158	0	0	0	0	0	0	0	0	0	0	0	0	0	0	0	0	0	0	0	0	-0.123158				0	0	0	0	-0.123158
	80-84	-0.0131285	0	0	0	0	0	0	0	0	0	0	0	0	0	0	0	0	0	0	0	0	-0.0131285				0	0	0	0	-0.0131285
	≥85	0.0500451	0	0	0	0	0	0	0	0	0	0	0	0	0	0	0	0	0	0	0	0	0.0500451				0	0	0	0	0.0500451
	Total	-0.959712	-0.0468363	-0.00389078	0.0122551	-0.0440338	-0.461599	-0.00801101	-0.00353091	0.0151331	-0.00440855	-0.15794	-0.160879	-0.00155362	-0.027527	0.0323944	0.00401786	-0.00753379	-0.00570319	-0.0201327	0.0154099	-0.00830545	-0.0770386				-0.0825057	-0.461599	-0.348717	0.010147	-0.0770386
	(%)	1	0.0488024	0.00405411	-0.0127696	0.0458823	0.480976	0.0083473	0.00367913	-0.0157684	0.00459361	0.16457	0.167632	0.00161884	0.0286825	-0.0337543	-0.00418652	0.00785005	0.0059426	0.0209779	-0.0160568	0.00865411	0.0802726			Total	-0.882674				-0.0770386
																										(%)	0.919727				0.0802726
																											-0.810315

## Sheet: Table A3
	England & Wales																										Summary by avoidable and non-avoidable causes.
		Gender gap in life expectancy in 2001-2003																									I. Avoidable causes				II. Non-avoidable causes
		Age_contribution	Cerebrovascular diseases_B	Diabetes mellitus_B	Hypertensive diseases_B	Other causes_B	Ischaemic heart diseases	Alcohol-related deaths_P	Cancer_P (excluding lung cancer)	Drug-related deaths_P	Infectious diseases_P	Injuries_P	Lung cancer_P	Other causes_P	Diseases of the respiratory system_P	Cancer_T	Diseases of the digestive system_T	Diseases of the genitourinary system_T	Infectious diseases_T	Pregnancy,childbirth and perinatal period_T	Other causes_T	Diseases of the respiratory system_T	Non-avoidable causes				Preventable and Treatable	Ischaemic heart diseases	Preventable	Treatable
	<1	0.0884133	0.000416318	0	0	-9.29806e-05	0.000265691	-8.83354e-06	0	0	0.0027106	0.00141375	0	-3.04606e-05	0.000230357	-0.000380756	0.000261275	-2.65006e-05	0.00189586	0.0606824	-0.000261046	0.00276825	0.0185693				0.000323338	0.000265691	0.00431541	0.0649395	0.0185693
	1-4	0.0116001	0.000220215	-0.000345788	0	8.25343e-05	7.86217e-05	0	0.000145506	0.000161156	0.00171831	0.00379879	0	-1.17379e-05	4.73207e-05	3.16702e-05	-9.42722e-05	0.000157243	0.0011715	0.000578848	0.000522964	0.00016972	0.00316753				-4.30389e-05	7.86217e-05	0.00585935	0.00253767	0.00316753
	5-9	0.00362109	0.000647347	-3.68998e-06	0	-3.68998e-06	-3.68998e-06	0	7.27475e-05	-3.68998e-06	0.000330528	0.004193	0	0	-9.48874e-05	0.00115184	-8.75074e-05	-3.68998e-06	-4.42798e-05	-8.85595e-05	-0.000390619	-0.000390619	-0.00165945				0.000639967	-3.68998e-06	0.0044977	0.000146562	-0.00165945
	10-14	0.016377	-0.000175044	6.0948e-05	0	-7.09134e-05	6.0948e-05	6.42698e-05	-1.66089e-05	-0.000320193	0.000230505	0.00918871	0	-6.75916e-05	0.000118574	0.0013176	0.000182844	6.42698e-05	3.76956e-05	5.21389e-05	0.000454367	-0.000315715	0.00551017				-0.00018501	6.0948e-05	0.00919767	0.0017932	0.00551017
	15-19	0.0911464	0.000871295	-3.3124e-05	-3.68044e-06	0.000105131	-8.38494e-05	0.000541179	-4.04849e-05	0.00542699	-0.000960426	0.069942	-6.54472e-05	0.000116173	-1.47218e-05	0.00140799	-1.84022e-05	0.000105131	-4.48119e-06	0.000939622	0.000516694	0.000586623	0.0118122				0.000939622	-8.38494e-05	0.0749453	0.00353318	0.0118122
	20-24	0.151443	0.00168971	-5.95648e-05	0.00012071	-0.0007829	5.26661e-07	0.0019907	0.00108643	0.0292589	0.000845011	0.0996533	1.31665e-07	-0.000361558	6.08375e-05	0.00102704	4.38884e-07	2.19442e-07	-0.00018045	0.00012207	0.00108862	0.000906463	0.0149761				0.000967959	5.26661e-07	0.132534	0.00296441	0.0149761
	25-29	0.140795	0.000708016	0.000932117	5.16631e-05	-0.00111219	0.00259552	0.00294625	0.000606143	0.037369	-1.19964e-05	0.0856414	-1.45411e-06	-0.000263405	0.000257589	-0.00285052	0.000153899	0.000464968	-0.000109506	-0.00127263	0.00178458	0.0010682	0.0118375				0.000579606	0.00259552	0.126544	-0.000761006	0.0118375
	30-34	0.135889	0.000157559	0.0006975	0.000523853	-0.00381588	0.00813853	0.00760662	0.00184232	0.0324473	0.00134098	0.077407	-0.000190701	-0.000395224	0.000125093	-0.0093712	0.000249542	-3.50542e-05	1.09293e-05	-0.00114194	0.00318137	0.00192014	0.01519				-0.00243697	0.00813853	0.120183	-0.00518621	0.01519
	35-39	0.122626	0.000251656	0.00124282	0.000320225	-0.00444848	0.0175124	0.0132313	0.00381334	0.0209738	0.00290143	0.0608415	0.000588753	0.000107883	0.00160691	-0.0213624	0.000604815	-0.000159092	0.000358307	-7.65676e-05	0.00343172	0.0031583	0.0177279				-0.00263378	0.0175124	0.104065	-0.014045	0.0177279
	40-44	0.133943	0.00180891	0.00113857	0.000519418	-0.00349041	0.0443578	0.0212751	0.00798297	0.0107156	0.0034876	0.0511458	0.00154348	0.000304077	0.00103069	-0.0346558	0.00220358	-0.000555366	0.000453339	0.0002859	0.00279751	0.00226914	0.0193248				-2.35234e-05	0.0443578	0.0974853	-0.0272017	0.0193248
	45-49	0.171613	0.00191033	0.00242794	0.00236692	-0.00453764	0.0825566	0.0272215	0.0189379	0.00642849	0.00359831	0.0422662	0.00426327	1.67696e-06	0.00159665	-0.049312	0.00193022	0.000488682	0.000654587	0.000383326	0.00284574	0.0048148	0.02077				0.00216755	0.0825566	0.104314	-0.0381947	0.02077
	50-54	0.225402	0.00594211	0.00347453	0.00314632	-0.00214667	0.125366	0.0279477	0.034408	0.00221004	0.00202952	0.0309239	0.0144678	-5.24265e-05	0.00209049	-0.0630116	0.00396669	0.000749292	0.000563975	0.00010183	0.00293932	0.00511476	0.0251711				0.0104163	0.125366	0.114025	-0.0495757	0.0251711
	55-59	0.321177	0.0116275	0.00290676	0.0028992	0.00381719	0.160941	0.0233414	0.0541732	1.13473e-05	0.000687677	0.0242964	0.033645	-4.70945e-05	0.00834987	-0.060895	0.00414002	-0.000234427	0.000520361	0.000165354	0.00168093	0.00510168	0.0440485				0.0212506	0.160941	0.144458	-0.0495211	0.0440485
	60-64	0.45382	0.0179792	0.00570074	0.00267666	0.0122517	0.207664	0.015454	0.0701722	-0.000539504	0.000524675	0.0177058	0.0620662	-4.58307e-05	0.012111	-0.0526156	0.00376042	0.00119691	0.000882074	0.000328096	-0.00170089	0.0108459	0.0674014				0.0386083	0.207664	0.177449	-0.0373031	0.0674014
	65-69	0.556053	0.0266805	0.00635427	0.00263959	0.0241412	0.227985	0.0120643	0.0748091	0.000141034	0.000275184	0.011427	0.0782598	6.13243e-05	0.0228462	-0.0385355	0.00366515	0.00257042	0.000699838	3.11034e-05	-0.00265364	0.00809986	0.0944914				0.0598156	0.227985	0.199884	-0.0261228	0.0944914
	70-74	0.618521	0.0313592	0.00770222	0.00203127	0.0306281	0.234023	0.00612389	0.0740903	-0.000224552	0.000365348	0.00923254	0.0745355	1.02915e-05	0.0372945	-0.0280624	0.0053311	0.00400709	0.000670386	-2.68938e-05	-0.00353796	0.0127169	0.120251				0.0717208	0.234023	0.201428	-0.00890175	0.120251
	75-79	0.596096	0	0	0	0	0	0	0	0	0	0	0	0	0	0	0	0	0	0	0	0	0.596096				0	0	0	0	0.596096
	80-84	0.410809	0	0	0	0	0	0	0	0	0	0	0	0	0	0	0	0	0	0	0	0	0.410809				0	0	0	0	0.410809
	≥85	0.270424	0	0	0	0	0	0	0	0	0	0	0	0	0	0	0	0	0	0	0	0	0.270424				0	0	0	0	0.270424
	Total	4.51977	0.102095	0.0321962	0.0172922	0.0505241	1.11146	0.159799	0.342083	0.144056	0.0200732	0.599077	0.269112	-0.000673903	0.0876565	-0.356117	0.0262498	0.0087901	0.00758013	0.0610641	0.0126997	0.0588344	1.76592				0.202107	1.11146	1.62118	-0.180898	1.76592
																										Total	2.75385				1.76592
		Gender gap in life expectancy in 2014-2016																								%	0.60929				0.39071
	<1	0.061165	0.000913563	0	-8.15576e-05	0	-8.96986e-05	0.000232461	7.7487e-05	-8.15576e-05	0.00132557	0.00075496	0	-0.00138604	-2.84936e-05	0.000146833	0.000228391	7.34165e-05	0.0003713	0.0412851	0.000350801	0.00133793	0.0157345				0.000832005	-8.96986e-05	0.000894388	0.0437938	0.0157345
	1-4	0.00778951	0.000343679	-3.63793e-06	0	0	7.16462e-05	0	-1.45517e-05	-3.63793e-06	0.000572058	0.00155358	0	0.000143292	-5.45689e-05	0.000106913	-8.98359e-05	-8.256e-05	0.000436041	0.00122668	0.00063279	-6.77073e-05	0.00301934				0.000340042	7.16462e-05	0.00219617	0.00216232	0.00301934
	5-9	0.00475528	-0.000668062	6.96548e-05	6.96548e-05	0	-7.30855e-05	-7.30855e-05	-7.65162e-05	-3.43066e-06	0.000337982	0.00105034	0	0	0.000264897	0.00060631	-0.000584684	0.000205534	-0.000382581	0.00101052	0.000874637	-2.98344e-05	0.00215703				-0.000528752	-7.30855e-05	0.00150018	0.0016999	0.00215703
	10-14	0.00808166	0.000188489	0.000209746	0	0.000216832	0	0	0.000141012	-0.000231003	0.000192032	0.00373434	-7.582e-05	-7.582e-05	-0.000313908	0.000188489	0.000206203	-8.29056e-05	-2.47996e-05	0.000105584	0.000662545	0.00114014	0.00190051				0.000615067	0	0.00337083	0.00219526	0.00190051
	15-19	0.0418204	0.000920245	0.000913254	-3.49526e-06	0.000184748	0.000125495	0.000184748	-0.000285944	0.00202141	9.75334e-05	0.0339683	-6.97383e-05	-3.49526e-06	0.00011501	0.001708	-0.000146467	-0.000202224	-0.000683402	1.38141e-05	-0.000439735	0.00043191	0.00297044				0.00201475	0.000125495	0.0360278	0.000681899	0.00297044
	20-24	0.0867296	0.00052745	0.00133308	-5.43329e-05	0.000118531	0.00045155	0.000392536	0.000482478	0.0115144	-7.07157e-05	0.0617878	9.46234e-05	5.19925e-05	-0.000174701	0.00043333	-0.000224353	-1.40424e-05	0.000295572	0.000584123	0.00073225	0.000674569	0.00779339				0.00192473	0.00045155	0.0740785	0.00248145	0.00779339
	25-29	0.0893044	0.000679676	0.000777549	-4.7584e-05	-0.00255277	0.00213206	0.00164377	-0.000549935	0.0188586	0.000228723	0.0566339	0.000182221	-4.81251e-05	-0.000191959	-0.000887351	0.000646699	-0.000190877	-0.000146539	-0.000625626	0.00218719	0.000940834	0.00963387				-0.00114313	0.00213206	0.0767572	0.00192433	0.00963387
	30-34	0.0927417	0.000275812	0.000958284	0.000647899	-0.00304144	0.00609737	0.0048801	0.000971075	0.0267123	0.000868905	0.0490966	-0.000252555	4.31778e-05	8.98441e-05	-0.00709611	0.00108549	0.000259997	-0.000168292	-0.000809912	0.00197091	0.000494724	0.00965749				-0.00115944	0.00609737	0.0824094	-0.0042632	0.00965749
	35-39	0.104298	0.00111048	0.000761826	0.00112801	-0.00521914	0.011616	0.011626	0.0027812	0.0330419	0.00146633	0.0471324	0.000511767	4.28121e-05	0.000507371	-0.0170162	0.0019254	1.9782e-06	0.000421527	-0.00132229	0.000994789	0.00135988	0.0114257				-0.00221883	0.011616	0.0971098	-0.0136349	0.0114257
	40-44	0.135662	0.00149619	0.00206658	0.00218913	-0.00342867	0.0269799	0.0172064	0.00497407	0.0293966	0.00227775	0.0501054	0.00234359	-3.23111e-05	0.00183148	-0.0268759	0.00241592	8.19186e-05	-0.000183823	-0.000547664	0.00216088	0.00172795	0.0194765				0.00232324	0.0269799	0.108103	-0.0212207	0.0194765
	45-49	0.1622	0.0034293	0.00236975	0.00347774	-0.00171316	0.0482377	0.0241858	0.0150133	0.0180335	0.00237339	0.0451009	0.00204462	-4.83574e-05	0.0025209	-0.0424406	0.00331638	-9.10489e-05	0.000335981	0.000659411	0.00306276	0.00426524	0.0280665				0.00756363	0.0482377	0.109224	-0.0308919	0.0280665
	50-54	0.181901	0.00448718	0.00251043	0.00407626	-0.000394204	0.0717953	0.0268377	0.0280889	0.00748481	0.00238172	0.0350616	0.00475645	-9.64676e-05	0.00255191	-0.0528006	0.00350475	-2.32892e-05	-2.9543e-05	0.000121412	0.00405489	0.00399241	0.0335391				0.0106797	0.0717953	0.107067	-0.04118	0.0335391
	55-59	0.24515	0.00633236	0.00362304	0.00403649	0.00168844	0.0977159	0.02447	0.0478823	0.00427989	0.00262898	0.0278226	0.00981526	1.68049e-06	0.00444689	-0.051369	0.00398191	1.38035e-05	0.000589941	0.000166451	0.00479753	0.00601894	0.0462064				0.0156803	0.0977159	0.121348	-0.0358004	0.0462064
	60-64	0.343669	0.010004	0.00401659	0.00497401	0.00302441	0.122705	0.0240264	0.068549	0.00129532	0.00140269	0.0207224	0.0233265	1.84517e-06	0.0100514	-0.0433965	0.00455711	0.000412322	0.00055044	5.13959e-05	0.00385709	0.00846441	0.0750734				0.022019	0.122705	0.149376	-0.0255037	0.0750734
	65-69	0.396446	0.0105687	0.0043433	0.0045	0.00524884	0.131386	0.019477	0.0836826	0.000364426	0.000511538	0.0132982	0.0316361	-2.86894e-05	0.0144549	-0.0434382	0.00495892	0.000266797	0.000539446	0.000342895	0.00333007	0.0104166	0.100586				0.0246608	0.131386	0.163396	-0.0235834	0.100586
	70-74	0.448265	0.0135694	0.00463898	0.00537008	0.0123421	0.132338	0.0100924	0.0884762	0.000139545	-0.000482864	0.0109779	0.038058	-0.000106482	0.026328	-0.0366484	0.00464478	0.000877825	0.000609394	-3.19915e-05	0.0011861	0.0115648	0.124321				0.0359206	0.132338	0.173483	-0.0177975	0.124321
	75-79	0.475555	0	0	0	0	0	0	0	0	0	0	0	0	0	0	0	0	0	0	0	0	0.475555				0	0	0	0	0.475555
	80-84	0.396124	0	0	0	0	0	0	0	0	0	0	0	0	0	0	0	0	0	0	0	0	0.396124				0	0	0	0	0.396124
	≥85	0.321755	0	0	0	0	0	0	0	0	0	0	0	0	0	0	0	0	0	0	0	0	0.321755				0	0	0	0	0.321755
	Total	3.60341	0.0541785	0.0285884	0.0302823	0.00647455	0.65149	0.165182	0.340193	0.152823	0.0161116	0.458801	0.112371	-0.00154098	0.0623989	-0.318779	0.0304266	0.00150664	0.00253066	0.0422299	0.0304155	0.0527328	1.685				0.119524	0.65149	1.30634	-0.158937	1.685
																										Total	1.91842				1.685
		Change in gender gap in life expectancy between 2001-2003 and 2014-2016																								%	0.532389				0.467611
	<1	-0.0272483	0.000497244	0	-8.15576e-05	9.29806e-05	-0.00035539	0.000241295	7.7487e-05	-8.15576e-05	-0.00138503	-0.000658786	0	-0.00135558	-0.000258851	0.000527589	-3.2884e-05	9.99172e-05	-0.00152456	-0.0193973	0.000611847	-0.00143032	-0.00283482				0.000508667	-0.00035539	-0.00342102	-0.0211457	-0.00283482
	1-4	-0.00381063	0.000123465	0.00034215	0	-8.25343e-05	-6.97548e-06	0	-0.000160057	-0.000164794	-0.00114625	-0.00224522	0	0.00015503	-0.00010189	7.5243e-05	4.43635e-06	-0.000239803	-0.000735459	0.000647827	0.000109826	-0.000237427	-0.000148197				0.00038308	-6.97548e-06	-0.00366318	-0.000375357	-0.000148197
	5-9	0.00113419	-0.00131541	7.33448e-05	6.96548e-05	3.68998e-06	-6.93955e-05	-7.30855e-05	-0.000149264	2.59317e-07	7.45473e-06	-0.00314267	0	0	0.000359784	-0.000545528	-0.000497177	0.000209224	-0.000338301	0.00109908	0.00126526	0.000360785	0.00381649				-0.00116872	-6.93955e-05	-0.00299752	0.00155334	0.00381649
	10-14	-0.00829532	0.000363534	0.000148798	0	0.000287745	-6.0948e-05	-6.42698e-05	0.00015762	8.91902e-05	-3.8473e-05	-0.00545438	-7.582e-05	-8.2284e-06	-0.000432483	-0.00112912	2.33591e-05	-0.000147175	-6.24952e-05	5.34448e-05	0.000208178	0.00145586	-0.00360967				0.000800077	-6.0948e-05	-0.00582684	0.000402053	-0.00360967
	15-19	-0.049326	4.89499e-05	0.000946378	1.8518e-07	7.96167e-05	0.000209345	-0.000356431	-0.000245459	-0.00340558	0.00105796	-0.0359737	-4.29107e-06	-0.000119668	0.000129731	0.000300011	-0.000128065	-0.000307356	-0.00067892	-0.000925808	-0.000956429	-0.000154713	-0.00884172				0.00107513	0.000209345	-0.0389174	-0.00285128	-0.00884172
	20-24	-0.0647132	-0.00116226	0.00139265	-0.000175042	0.000901432	0.000451023	-0.00159816	-0.000603951	-0.0177445	-0.000915726	-0.0378655	9.44917e-05	0.000413551	-0.000235538	-0.00059371	-0.000224792	-1.42618e-05	0.000476022	0.000462053	-0.000356374	-0.000231893	-0.00718271				0.000956771	0.000451023	-0.0584554	-0.000482956	-0.00718271
	25-29	-0.0514908	-2.83399e-05	-0.000154568	-9.92472e-05	-0.00144058	-0.000463459	-0.00130248	-0.00115608	-0.0185104	0.000240719	-0.0290076	0.000183675	0.00021528	-0.000449548	0.00196317	0.000492801	-0.000655845	-3.70331e-05	0.000647007	0.000402609	-0.00012737	-0.00220362				-0.00172273	-0.000463459	-0.0497864	0.00268534	-0.00220362
	30-34	-0.0431472	0.000118253	0.000260783	0.000124047	0.000774445	-0.00204116	-0.00272652	-0.000871241	-0.00573502	-0.000472076	-0.0283105	-6.18539e-05	0.000438402	-3.52485e-05	0.00227508	0.000835949	0.000295051	-0.000179222	0.000332026	-0.00121046	-0.00142541	-0.00553253				0.00127753	-0.00204116	-0.037774	0.000923014	-0.00553253
	35-39	-0.0183287	0.000858821	-0.000480993	0.000807787	-0.000770668	-0.00589635	-0.00160534	-0.00103214	0.0120682	-0.0014351	-0.0137091	-7.69856e-05	-6.50713e-05	-0.00109954	0.00434628	0.00132058	0.00016107	6.32205e-05	-0.00124572	-0.00243693	-0.00179842	-0.00630226				0.000414947	-0.00589635	-0.00695513	0.000410078	-0.00630226
	40-44	0.00171919	-0.000312711	0.000928018	0.00166972	6.17433e-05	-0.0173779	-0.00406875	-0.0030089	0.018681	-0.00120985	-0.00104037	0.000800105	-0.000336388	0.000800788	0.0077799	0.000212341	0.000637284	-0.000637162	-0.000833564	-0.000636634	-0.000541184	0.000151688				0.00234677	-0.0173779	0.0106176	0.00598098	0.000151688
	45-49	-0.00941336	0.00151897	-5.81853e-05	0.00111082	0.00282448	-0.0343188	-0.00303575	-0.0039246	0.0116051	-0.00122491	0.0028347	-0.00221865	-5.00343e-05	0.000924255	0.00687144	0.00138615	-0.000579731	-0.000318607	0.000276085	0.00021702	-0.000549565	0.00729655				0.00539608	-0.0343188	0.00491005	0.0073028	0.00729655
	50-54	-0.0435016	-0.00145493	-0.000964096	0.000929939	0.00175247	-0.0535703	-0.00110997	-0.0063191	0.00527477	0.000352202	0.00413773	-0.00971137	-4.4041e-05	0.000461415	0.0102109	-0.000461941	-0.000772581	-0.000593518	1.95821e-05	0.00111557	-0.00112235	0.00836797				0.000263385	-0.0535703	-0.00695836	0.00839568	0.00836797
	55-59	-0.0760274	-0.0052951	0.00071628	0.00113729	-0.00212875	-0.0632255	0.00112864	-0.00629094	0.00426854	0.0019413	0.00352613	-0.0238297	4.8775e-05	-0.00390298	0.00952599	-0.000158104	0.00024823	6.95808e-05	1.09765e-06	0.00311659	0.000917263	0.00215794				-0.00557028	-0.0632255	-0.0231102	0.0137207	0.00215794
	60-64	-0.110151	-0.0079752	-0.00168415	0.00229735	-0.00922727	-0.0849597	0.00857241	-0.00162322	0.00183482	0.000878014	0.0030166	-0.0387397	4.76759e-05	-0.00205966	0.00921908	0.000796696	-0.000784592	-0.000331633	-0.0002767	0.00555799	-0.00238147	0.00767207				-0.0165893	-0.0849597	-0.028073	0.0117994	0.00767207
	65-69	-0.159606	-0.0161118	-0.00201097	0.00186041	-0.0188924	-0.0965982	0.00741269	0.00887349	0.000223392	0.000236354	0.00187123	-0.0466237	-9.00137e-05	-0.00839131	-0.00490263	0.00129377	-0.00230362	-0.000160392	0.000311792	0.00598371	0.00231675	0.00609498				-0.0351547	-0.0965982	-0.0364879	0.00253938	0.00609498
	70-74	-0.170256	-0.0177898	-0.00306324	0.00333881	-0.018286	-0.101685	0.0039685	0.0143859	0.000364097	-0.000848211	0.00174531	-0.0364775	-0.000116773	-0.0109665	-0.00858598	-0.000686322	-0.00312927	-6.09928e-05	-5.09775e-06	0.00472406	-0.00115215	0.00406989				-0.0358002	-0.101685	-0.0279453	-0.00889576	0.00406989
	75-79	-0.12054	0	0	0	0	0	0	0	0	0	0	0	0	0	0	0	0	0	0	0	0	-0.12054				0	0	0	0	-0.12054
	80-84	-0.0146841	0	0	0	0	0	0	0	0	0	0	0	0	0	0	0	0	0	0	0	0	-0.0146841				0	0	0	0	-0.0146841
	≥85	0.0513311	0	0	0	0	0	0	0	0	0	0	0	0	0	0	0	0	0	0	0	0	0.0513311				0	0	0	0	0.0513311
	Total	-0.916356	-0.0479163	-0.0036078	0.0129902	-0.0440496	-0.459968	0.00538277	-0.0018905	0.00876741	-0.00396163	-0.140276	-0.156741	-0.000867081	-0.0252576	0.0373377	0.0041768	-0.00728346	-0.00504947	-0.0188342	0.0177158	-0.00610163	-0.0809214				-0.0825835	-0.459968	-0.314844	0.0219616	-0.0809214
	(%)	1	0.0522901	0.00393712	-0.0141759	0.0480704	0.501954	-0.0058741	0.00206306	-0.0095677	0.00432324	0.15308	0.171049	0.000946227	0.0275631	-0.0407459	-0.00455806	0.00794829	0.00551038	0.0205534	-0.0193329	0.00665858	0.0883079			Total	-0.835434				-0.0809214
																										(%)	0.911692				0.0883079

## Sheet: Table A4
	Northern Ireland																										Summary by avoidable and non-avoidable causes.
		Gender gap in life expectancy in 2001-2003																									I. Avoidable causes				II. Non-avoidable causes
		Age_contribution	Cerebrovascular diseases_B	Diabetes mellitus_B	Hypertensive diseases_B	Other causes_B	Ischaemic heart diseases	Alcohol-related deaths_P	Cancer_P (excluding lung cancer)	Drug-related deaths_P	Infectious diseases_P	Injuries_P	Lung cancer_P	Other causes_P	Diseases of the respiratory system_P	Cancer_T	Diseases of the digestive system_T	Diseases of the genitourinary system_T	Infectious diseases_T	Pregnancy,childbirth and perinatal period_T	Other causes_T	Diseases of the respiratory system_T	Non-avoidable causes				Preventable and Treatable	Ischaemic heart diseases	Preventable	Treatable
	<1	0.12985	0	0	0	0	0	0	0.00243883	0	-0.00270159	-0.00540318	0	-0.000788278	0	0	0	0	-0.00283297	0.0763679	0	0.00217607	0.0605933				0	0	-0.00645422	0.075711	0.0605933
	1-4	0.0301293	-0.00232994	0	0	0	0	0	0	0	-0.00505067	0.0194063	0	0	0	0	0	0	0.00426909	-0.000260528	0.00219968	0.00866844	0.00322698				-0.00232994	0	0.0143556	0.0148767	0.00322698
	5-9	0.0274869	-0.00408884	0	0	0	0	0	0	0	0.00193844	0.00937425	0	0	0	-0.0021504	0	-0.00204442	0	-0.00408884	-0.0021504	0.00193844	0.0287586				-0.00408884	0	0.0113127	-0.00849562	0.0287586
	10-14	0.033546	0	0	0	0	0	0	0	0	0	0.0159743	0	-8.60426e-05	0	-8.60426e-05	0	0.00168347	0	0.00159743	0.00168347	-8.60426e-05	0.0128655				0	0	0.0158882	0.00479228	0.0128655
	15-19	0.152818	-0.00162382	0	0	0	0	0	0.00310595	0.00465892	0.00310595	0.115552	0	-0.00487146	0.00310595	0.00148213	0	0	0	-0.00169466	-0.00649528	0.0030351	0.0334569				-0.00162382	0	0.124657	-0.00367271	0.0334569
	20-24	0.197288	0.00682262	-0.00174937	0	0.00166193	-0.00174937	0.00170565	0.00170565	0.0170128	-0.00174937	0.154078	0	0	0.00170565	0.00502952	0	0	-0.00174937	-0.00349875	0.00166193	-0.00524812	0.0216489				0.00673518	-0.00174937	0.174458	-0.00380479	0.0216489
	25-29	0.168326	-0.00153227	0.00158778	0	-0.00312005	0	-0.00306454	-0.00147676	0.00490209	-0.00156002	0.151366	0	0	0.00317555	0.00479108	0	0	0	-0.00156002	-0.00153227	0.00793888	0.00841068				-0.00306454	0	0.153342	0.00963767	0.00841068
	30-34	0.122077	-0.00115663	0.00127428	0	-0.00239169	0.00386207	0.0129389	0.00772415	0.0105865	0	0.0912586	-0.00123506	0	0.00127428	-0.00103897	-0.00123506	0.0013135	0	0.00139194	-0.00107819	-0.00243091	0.00101971				-0.00227403	0.00386207	0.122547	-0.00307768	0.00101971
	35-39	0.142606	-0.00298909	7.09646e-05	0.00220562	-0.00636849	0.0310206	0.0267513	0.00558502	0.0156522	0	0.0722504	0.00231207	0.00220562	3.54823e-05	-0.0189281	0.00220562	0.00220562	0.00330843	-0.00103185	0.00665235	0.000106447	-0.000644401				-0.00708099	0.0310206	0.124792	-0.00548143	-0.000644401
	40-44	0.0901352	-0.00860639	0.00227468	0.00222745	-0.00704026	0.0484642	0.0238133	0.00793777	0.00251087	0.00324669	0.0574213	0.00353012	0	0.00537967	-0.0496125	0.00218021	-0.0020385	-0.00199126	4.72374e-05	-0.00180231	-0.00597378	0.00816667				-0.0111445	0.0484642	0.10384	-0.0591909	0.00816667
	45-49	0.165681	-0.00836562	0.000997147	0.00205797	-0.00208981	0.0945267	0.0285951	0.0194743	-0.00212802	0.00102899	0.0348391	0.0153393	0	0.00201977	-0.0404871	-1.91036e-05	-1.27357e-05	0.00204524	-6.36786e-06	0.00306149	-0.00626944	0.0210738				-0.00740031	0.0945267	0.0991685	-0.041688	0.0210738
	50-54	0.265171	-0.00237226	0.00580534	-0.000900893	-0.00363835	0.118823	0.0424739	0.035646	0.00102263	0.000953064	0.0564395	0.0310546	0	0.00301571	-0.061198	-0.00183657	-0.000883502	0.00575317	1.73906e-05	0.00772886	0.00691492	0.0203516				-0.00110616	0.118823	0.170605	-0.0435037	0.0203516
	55-59	0.31431	0.00310071	0.0085481	0.00439166	0.0028366	0.177955	0.0272619	0.0527046	0.00182386	0	0.0276026	0.0269165	0	0.00320621	-0.0567548	0.00263499	0.00510198	-0.000676725	0.00168946	-0.00304291	0.00668594	0.0223239				0.0188771	0.177955	0.139516	-0.0443621	0.0223239
	60-64	0.509244	0.0192584	0.00944831	-0.000488661	0.0151565	0.216461	0.0168727	0.0559222	-0.00147948	5.5795e-05	0.0243259	0.0669463	0	0.00975427	-0.0411482	0.00626617	0.00126979	0.00269347	0.000823431	-0.0115568	0.0102429	0.10842				0.0433746	0.216461	0.172398	-0.0314093	0.10842
	65-69	0.5831	0.030275	0.00757255	0.000525959	0.0140207	0.241636	0.010789	0.0706177	0.000891781	-0.000628802	0.0138454	0.0709194	0	0.0267955	-0.0249263	0.00372726	0.00400542	0.00365478	-0.0012576	0.00603678	0.0147641	0.0898353				0.0523942	0.241636	0.19323	0.00600442	0.0898353
	70-74	0.679089	0.0486102	0.00874566	-0.00032252	0.0322572	0.223296	0.00404084	0.0751699	0.000727226	0.00118886	0.012502	0.109957	0	0.0293039	-0.0263385	0.0039776	-0.00136595	0.00747462	0.000594429	-0.0078288	0.0250229	0.132077				0.0892906	0.223296	0.232889	0.00153628	0.132077
	75-79	0.616625	0	0	0	0	0	0	0	0	0	0	0	0	0	0	0	0	0	0	0	0	0.616625				0	0	0	0	0.616625
	80-84	0.384636	0	0	0	0	0	0	0	0	0	0	0	0	0	0	0	0	0	0	0	0	0.384636				0	0	0	0	0.384636
	≥85	0.252041	0	0	0	0	0	0	0	0	0	0	0	0	0	0	0	0	0	0	0	0	0.252041				0	0	0	0	0.252041
	Total	4.86416	0.0750021	0.0445754	0.00969658	0.0412844	1.1543	0.192178	0.336555	0.0561814	-0.000172682	0.850832	0.32574	-0.00354016	0.088772	-0.311366	0.0179011	0.00923468	0.0219485	0.0691306	-0.00646245	0.0674858	1.82489				0.170558	1.1543	1.84655	-0.132128	1.82489
																										Total	3.03927				1.82489
		Gender gap in life expectancy in 2014-2016																								%	0.62483				0.37517
	<1	0.0806612	0.00220018	0	0	0	0	0	0	0	-0.00233361	0.00206676	0	-0.0166021	0.00440037	0	0	0	-0.000133424	0.0842009	-0.00233361	-0.000133424	0.00932921				0.00220018	0	-0.0124686	0.0816004	0.00932921
	1-4	0.0316713	0	0	0	0	0	0	0	0	0.00205161	0.00597722	0	0	-0.00214041	-8.8802e-05	0	0	0	0.00205161	-8.8802e-05	0.00196281	0.0219461				0	0	0.00588842	0.00383681	0.0219461
	5-9	-0.00570047	0	0	0	0	0	0	0	0	0	0.00575341	0	0	0	0.0019511	0	0	-0.00205101	-0.00205101	-0.00215091	-0.00205101	-0.00510105				0	0	0.00575341	-0.00635283	-0.00510105
	10-14	0.0107773	0	0	0	0	0	0	0	0	0	0.00785111	0	0	0	-0.00212933	0	0	0.0020183	0	0.00403659	0.0020183	-0.00301761				0	0	0.00785111	0.00594385	-0.00301761
	15-19	0.0710919	0.00174495	0.00163844	0	0	0	0	0	0.00459578	0	0.0558791	-0.00185146	0	-0.00185146	-0.00185146	0	0	0	0.00174495	0.0034899	0.00174495	0.00580818				0.00338339	0	0.056772	0.00512834	0.00580818
	20-24	0.165318	0	0.00162359	0	-0.00338314	0	0.00324718	0	0.0432251	-0.00169157	0.10397	0	0	0	0.0031792	0	0	0	-6.79803e-05	-0.000135961	0	0.0153521				-0.00175955	0	0.14875	0.00297526	0.0153521
	25-29	0.146258	0.00297673	0.00297673	0.00147788	-0.00291383	4.19332e-05	-0.00135208	0.00445462	0.0518936	2.09666e-05	0.0890294	0.00149885	0.00147788	0.00147788	-0.00289287	0	-0.00145692	0	-0.00145692	-0.00143595	-0.00143595	0.00187625				0.00451752	4.19332e-05	0.148501	-0.0086786	0.00187625
	30-34	0.166782	-0.00256079	-0.00125122	0	-0.0064895	0.00980881	0.00963377	0.000175041	0.0593456	0	0.0789048	0.00136792	0.00273583	0	-0.00346194	0.00136792	0	0	-0.00119288	0.00148461	-0.00369532	0.0206095				-0.0103015	0.00980881	0.152163	-0.00549761	0.0206095
	35-39	0.132636	0.00553769	0.00138442	0.00130629	-0.00360634	0.00561582	0.0216038	0.0031595	0.00916599	0.00130629	0.0715553	0.00269071	0	0.00391887	-0.014191	0.00138442	0	-0.00245631	-0.00122816	0.00292511	0.00407513	0.0184882				0.00462206	0.00561582	0.113401	-0.00949077	0.0184882
	40-44	0.155083	0.00240318	0.00664728	0.00439744	-0.005139	0.0430284	0.0210663	0.013499	0.0194047	0.00219872	0.0611293	-0.0026336	-0.00104825	0.00120159	-0.0257461	0.00230095	0	0.00230095	0	0.00130382	0.00130382	0.00746427				0.00830889	0.0430284	0.114818	-0.0185366	0.00746427
	45-49	0.158244	-0.00640896	0.00448471	0.00269082	-0.000666968	0.0500217	0.0410369	0.0178851	0.00954435	0.00093527	0.0589145	-0.00617898	-0.000858613	-0.000705297	-0.0484043	0.00467635	-0.000858613	-0.00164057	0.000896942	0.0012419	0.00377941	0.0278587				9.96088e-05	0.0500217	0.120573	-0.0403089	0.0278587
	50-54	0.172197	0.00972973	0.00475058	0.0054852	-0.00454486	0.0686891	0.0447959	0.0271028	0.00578235	-0.00227243	0.0412174	0.0126193	-0.00227243	0.00116891	-0.0454975	0.00321277	4.57151e-05	-0.00224957	4.57151e-05	0.00328134	0.00254672	-0.00143941				0.0154207	0.0686891	0.128142	-0.0386148	-0.00143941
	55-59	0.204603	0.013823	0.000866874	0.00458485	-0.00137418	0.0749651	0.0249148	0.0493439	-0.000575798	0.0030052	0.0488645	4.695e-05	0	0.00345037	-0.0583854	0.00305657	-0.000712775	8.56105e-05	-0.000729897	0.00686015	0.00248077	0.0300324				0.0179006	0.0749651	0.12905	-0.047345	0.0300324
	60-64	0.282864	0.00164223	0.00923267	0.00848831	-0.0041537	0.0978595	0.0228274	0.0490476	-0.00840059	-0.00138457	0.0339587	0.0290399	0	-0.00248406	-0.0409681	6.03032e-05	0.00212345	-0.00136812	5.48211e-06	0.00500222	0.0156195	0.0667162				0.0152095	0.0978595	0.122604	-0.0195253	0.0667162
	65-69	0.39614	0.021942	0.00851804	0.00456002	-0.000627462	0.108722	0.0168823	0.0987565	-0.00277944	0.0012809	0.0255666	0.0360205	0	0.0117213	-0.0584954	0.0076854	-0.00258725	-0.0001792	0.00244649	0.0124631	0.0086079	0.0956359				0.0343926	0.108722	0.187449	-0.030059	0.0956359
	70-74	0.450265	0.00662976	0.0164552	0.00370348	0.00696576	0.139467	0.0116083	0.0888107	0.000645578	0.00117783	0.0106348	0.0397141	0	0.0259971	-0.0396375	0.00715803	0.0018578	-0.00270578	5.66646e-05	-0.00110903	0.0213486	0.111486				0.0337542	0.139467	0.178588	-0.0130312	0.111486
	75-79	0.426005	0	0	0	0	0	0	0	0	0	0	0	0	0	0	0	0	0	0	0	0	0.426005				0	0	0	0	0.426005
	80-84	0.408079	0	0	0	0	0	0	0	0	0	0	0	0	0	0	0	0	0	0	0	0	0.408079				0	0	0	0	0.408079
	≥85	0.306195	0	0	0	0	0	0	0	0	0	0	0	0	0	0	0	0	0	0	0	0	0.306195				0	0	0	0	0.306195
	Total	3.75917	0.0596598	0.0573273	0.0366943	-0.0259332	0.59822	0.216265	0.352235	0.191847	0.00429461	0.701273	0.112334	-0.0165677	0.0461552	-0.336619	0.0309027	-0.00158859	-0.00837913	0.0847219	0.0348344	0.0581722	1.56332				0.127748	0.59822	1.60784	-0.137956	1.56332
																										Total	2.19585				1.56332
		Change in gender gap in life expectancy between 2001-2003 and 2014-2016																								%	0.584131				0.415869
	<1	-0.0491889	0.00220018	0	0	0	0	0	-0.00243883	0	0.000367984	0.00746994	0	-0.0158138	0.00440037	0	0	0	0.00269955	0.00783293	-0.00233361	-0.0023095	-0.0512641				0.00220018	0	-0.00601436	0.00588938	-0.0512641
	1-4	0.00154197	0.00232994	0	0	0	0	0	0	0	0.00710228	-0.0134291	0	0	-0.00214041	-8.8802e-05	0	0	-0.00426909	0.00231214	-0.00228848	-0.00670564	0.0187191				0.00232994	0	-0.00846721	-0.0110399	0.0187191
	5-9	-0.0331873	0.00408884	0	0	0	0	0	0	0	-0.00193844	-0.00362084	0	0	0	0.0041015	0	0.00204442	-0.00205101	0.00203783	-5.08386e-07	-0.00398945	-0.0338597				0.00408884	0	-0.00555928	0.0021428	-0.0338597
	10-14	-0.0227686	0	0	0	0	0	0	0	0	0	-0.00812315	0	8.60426e-05	0	-0.00204329	0	-0.00168347	0.0020183	-0.00159743	0.00235312	0.00210434	-0.0158831				0	0	-0.00803711	0.00115157	-0.0158831
	15-19	-0.0817258	0.00336877	0.00163844	0	0	0	0	-0.00310595	-6.31342e-05	-0.00310595	-0.0596728	-0.00185146	0.00487146	-0.0049574	-0.00333359	0	0	0	0.00343961	0.00998517	-0.00129015	-0.0276488				0.00500721	0	-0.0678853	0.00880105	-0.0276488
	20-24	-0.0319698	-0.00682262	0.00337296	0	-0.00504507	0.00174937	0.00154152	-0.00170565	0.0262123	5.78051e-05	-0.050108	0	0	-0.00170565	-0.00185032	0	0	0.00174937	0.00343077	-0.00179789	0.00524812	-0.00629671				-0.00849472	0.00174937	-0.0257078	0.00678005	-0.00629671
	25-29	-0.0220678	0.004509	0.00138896	0.00147788	0.000206213	4.19332e-05	0.00171246	0.00593138	0.0469915	0.00158099	-0.0623366	0.00149885	0.00147788	-0.00169767	-0.00768395	0	-0.00145692	0	0.000103107	9.63205e-05	-0.00937483	-0.00653443				0.00758206	4.19332e-05	-0.00484114	-0.0183163	-0.00653443
	30-34	0.0447047	-0.00140417	-0.00252551	0	-0.00409781	0.00594674	-0.00330517	-0.0075491	0.0487591	0	-0.0123537	0.00260298	0.00273583	-0.00127428	-0.00242297	0.00260298	-0.0013135	0	-0.00258482	0.0025628	-0.00126441	0.0195898				-0.00802749	0.00594674	0.0296156	-0.00241993	0.0195898
	35-39	-0.00997008	0.00852678	0.00131346	-0.000899332	0.00276215	-0.0254048	-0.00514749	-0.00242551	-0.00648626	0.00130629	-0.000695062	0.000378643	-0.00220562	0.00388339	0.00473709	-0.0008212	-0.00220562	-0.00576475	-0.000196311	-0.00372724	0.00396869	0.0191326				0.0117031	-0.0254048	-0.0113916	-0.00400934	0.0191326
	40-44	0.0649476	0.0110096	0.00437259	0.00217	0.00190126	-0.00543584	-0.00274699	0.00556123	0.0168938	-0.00104797	0.00370804	-0.00616372	-0.00104825	-0.00417808	0.0238664	0.000120739	0.0020385	0.00429221	-4.72374e-05	0.00310613	0.00727759	-0.0007024				0.0194534	-0.00543584	0.0109781	0.0406543	-0.0007024
	45-49	-0.00743642	0.00195666	0.00348756	0.000632852	0.00142284	-0.044505	0.0124418	-0.00158921	0.0116724	-9.37161e-05	0.0240754	-0.0215183	-0.000858613	-0.00272506	-0.00791724	0.00469546	-0.000845877	-0.0036858	0.000903309	-0.00181959	0.0100488	0.00678485				0.00749992	-0.044505	0.0214047	0.0013791	0.00678485
	50-54	-0.0929732	0.012102	-0.00105476	0.00638609	-0.000906509	-0.0501343	0.00232195	-0.00854317	0.00475972	-0.0032255	-0.0152221	-0.0184352	-0.00227243	-0.0018468	0.0157005	0.00504933	0.000929217	-0.00800274	2.83245e-05	-0.00444752	-0.0043682	-0.021791				0.0165268	-0.0501343	-0.0424636	0.00488889	-0.021791
	55-59	-0.109707	0.0107223	-0.00768123	0.000193193	-0.00421078	-0.10299	-0.00234704	-0.00336069	-0.00239966	0.0030052	0.0212619	-0.0268695	0	0.000244162	-0.0016306	0.000421573	-0.00581476	0.000762335	-0.00241936	0.00990306	-0.00420517	0.00770853				-0.000976491	-0.10299	-0.0104657	-0.00298292	0.00770853
	60-64	-0.22638	-0.0176161	-0.000215639	0.00897697	-0.0193102	-0.118601	0.00595468	-0.00687461	-0.00692112	-0.00144036	0.00963284	-0.0379064	0	-0.0122383	0.000180169	-0.00620587	0.000853656	-0.00406159	-0.000817949	0.0165591	0.00537653	-0.041704				-0.0281651	-0.118601	-0.0497933	0.011884	-0.041704
	65-69	-0.186959	-0.00833297	0.000945489	0.00403407	-0.0146482	-0.132914	0.00609329	0.0281388	-0.00367122	0.0019097	0.0117212	-0.0348988	0	-0.0150742	-0.0335691	0.00395814	-0.00659267	-0.00383398	0.00370409	0.00642628	-0.00615619	0.00580062				-0.0180016	-0.132914	-0.00578126	-0.0360634	0.00580062
	70-74	-0.228824	-0.0419805	0.00770953	0.004026	-0.0252915	-0.0838289	0.00756744	0.0136407	-8.1648e-05	-1.10311e-05	-0.00186712	-0.0702425	0	-0.00330684	-0.0132991	0.00318043	0.00322375	-0.0101804	-0.000537765	0.00671977	-0.00367424	-0.0205901				-0.0555364	-0.0838289	-0.0543009	-0.0145675	-0.0205901
	75-79	-0.19062	0	0	0	0	0	0	0	0	0	0	0	0	0	0	0	0	0	0	0	0	-0.19062				0	0	0	0	-0.19062
	80-84	0.0234438	0	0	0	0	0	0	0	0	0	0	0	0	0	0	0	0	0	0	0	0	0.0234438				0	0	0	0	0.0234438
	≥85	0.0541536	0	0	0	0	0	0	0	0	0	0	0	0	0	0	0	0	0	0	0	0	0.0541536				0	0	0	0	0.0541536
	Total	-1.10499	-0.0153423	0.0127518	0.0269977	-0.0672176	-0.556076	0.0240864	0.0156795	0.135666	0.00446729	-0.149559	-0.213405	-0.0130275	-0.0426168	-0.0252533	0.0130016	-0.0108233	-0.0303276	0.0155913	0.0412969	-0.00931366	-0.261561				-0.0428103	-0.556076	-0.23871	-0.00582814	-0.261561
	(%)	1	0.0138846	-0.0115403	-0.0244326	0.0608312	0.503243	-0.021798	-0.0141897	-0.122776	-0.00404285	0.13535	0.19313	0.0117898	0.0385678	0.022854	-0.0117663	0.00979495	0.0274462	-0.0141099	-0.0373732	0.00842876	0.23671			Total	-0.843424				-0.261561
																										(%)	0.76329				0.23671

## Sheet: Table A5
	Scotland																										Summary by avoidable and non-avoidable causes.
		Gender gap in life expectancy in 2001-2003																									I. Avoidable causes				II. Non-avoidable causes
		Age_contribution	Cerebrovascular diseases_B	Diabetes mellitus_B	Hypertensive diseases_B	Other causes_B	Ischaemic heart diseases	Alcohol-related deaths_P	Cancer_P (excluding lung cancer)	Drug-related deaths_P	Infectious diseases_P	Injuries_P	Lung cancer_P	Other causes_P	Diseases of the respiratory system_P	Cancer_T	Diseases of the digestive system_T	Diseases of the genitourinary system_T	Infectious diseases_T	Pregnancy,childbirth and perinatal period_T	Other causes_T	Diseases of the respiratory system_T	Non-avoidable causes				Preventable and Treatable	Ischaemic heart diseases	Preventable	Treatable
	<1	0.097907	0.00200477	0	0	0	0	0	0.00100239	-0.0010398	0.00296974	-0.000261917	0	0.00192994	0	0.00200477	0	0	-0.00311941	0.05432	0	0.00289491	0.0352017				0.00200477	0	0.00460034	0.0561002	0.0352017
	1-4	0.00992014	-4.72218e-05	0	0	0	0	0	0	0	0.000758935	-0.000897214	0	0	-0.00289069	0.000758935	-0.000947822	0	-9.44436e-05	0.00696869	0.00175398	0.000711713	0.00384528				-4.72218e-05	0	-0.00302897	0.00915105	0.00384528
	5-9	0.00581799	0	0	0	0	0	0	0	0	-0.00243037	0.00655583	0	0	-0.00162025	-7.73983e-05	0	0	0.00154285	0.000694026	0.000771424	-0.000116097	0.000497972				0	0	0.00250521	0.0028148	0.000497972
	10-14	0.0195241	0.00134167	-0.000702681	0	0.000670835	0	-0.000702681	0	0.000670835	0	0.0121408	0	0	0	-0.000830066	0	0	-0.000702681	0.00265149	0.000607143	-3.18461e-05	0.0044113				0.00130982	0	0.0121089	0.00169404	0.0044113
	15-19	0.124129	-0.000670101	0.00126083	0	0.00126083	0	0.00189125	0.000630415	0.0182576	0.0018714	0.0875789	0.000630415	-0.000670101	-0.000650258	0.0012013	-0.000650258	0.000630415	0.000630415	-0.000789157	0.00114177	-0.00137989	0.0119535				0.00185156	0	0.10954	0.000784604	0.0119535
	20-24	0.218401	0.000580954	0.00174259	-0.000580749	-0.00174225	6.84648e-08	0.000580886	-0.000580406	0.0882867	0.000580954	0.115006	0	0.00116163	6.84648e-08	0.00116205	0	0.000580817	-0.000580749	-0.000580543	-0.00580694	0.00290422	0.0156854				5.47719e-07	6.84648e-08	0.205036	-0.00232115	0.0156854
	25-29	0.253832	0.00196365	0.00117119	0	-0.00104951	0.00234238	0.0127858	0.00353791	0.0860597	0.00172028	0.134033	-0.00109818	-0.00107385	4.86728e-05	0.000743782	0.00172028	0.00172028	4.86728e-05	-0.00207468	0.00196365	-0.00100084	0.01027				0.00208533	0.00234238	0.236013	0.00312115	0.01027
	30-34	0.240743	0.00487337	0.00223737	0.000888842	-0.00389476	0.0100538	0.0171322	0.00245104	0.07249	0.00376904	0.112522	0.000490209	-0.000337583	0.001318	-0.00800499	3.05252e-05	-0.000797266	0.00217632	0.000122101	0.00600641	0.000244202	0.0169723				0.00410482	0.0100538	0.209835	-0.000222704	0.0169723
	35-39	0.221122	-0.00172991	0.00365617	0.000750635	-0.00447839	0.0291154	0.0263207	0.004274	0.0401693	0.00796596	0.105044	0.000194015	-0.000302562	0.00112595	-0.0134467	0.00255447	-0.000907686	-0.000580872	-0.000205555	0.00451652	0.00445531	0.0126315				-0.00180149	0.0291154	0.184791	-0.00361452	0.0126315
	40-44	0.219661	-0.00129055	0.00331724	0.00285756	-0.00771809	0.0544327	0.0468868	0.00347363	0.0198244	0.00704834	0.0818646	-6.63361e-05	-0.00030171	-0.000206931	-0.0314916	0.00231733	0.00101571	0.00134901	6.31864e-05	0.00429978	0.00223677	0.0297493				-0.00283384	0.0544327	0.158523	-0.0202098	0.0297493
	45-49	0.234072	0.00594382	0.00550711	0.00543992	-0.00633619	0.0872751	0.0595067	0.0215089	0.010872	0.00396476	0.0602759	0.00410031	-0.000293353	0.00197847	-0.0473546	0.00165153	0.000653892	0.000385734	-0.000536316	0.002381	0.00451006	0.0126368				0.0105547	0.0872751	0.161914	-0.0383087	0.0126368
	50-54	0.317382	0.0128712	0.00371088	0.00518297	-0.00136264	0.134834	0.0717274	0.0428261	-0.000571873	0.00208175	0.0397249	0.0183397	-0.000252486	-0.00326833	-0.0607594	0.00163864	0.00105277	0.00312501	-0.000757459	0.00224831	0.0041204	0.0408709				0.0204024	0.134834	0.170607	-0.0493317	0.0408709
	55-59	0.42731	0.00319541	0.00509249	0.00475336	0.000602014	0.188237	0.0579979	0.070242	-0.000201768	0.00116986	0.0402703	0.0436195	0.000232328	0.00995396	-0.068428	0.00512535	0.00057967	0.00243829	0.000240543	0.00810224	0.0116365	0.0424516				0.0136433	0.188237	0.223284	-0.0403055	0.0424516
	60-64	0.61517	0.0145124	0.00821291	0.00543611	0.00780956	0.224478	0.0696037	0.0907722	-0.00149666	0.00118176	0.0317972	0.0767708	0	0.0246296	-0.0364597	0.00346675	0.000420345	0.00160211	0.000255459	0.00424305	0.0129591	0.0749757				0.035971	0.224478	0.293259	-0.0135129	0.0749757
	65-69	0.617928	0.0264082	0.0129708	0.00424653	0.0197667	0.239676	0.0378268	0.0706981	-0.000135672	0.000120413	0.0187653	0.0797782	2.48455e-05	0.0208202	-0.0303917	0.00534736	0.0037057	0.000506498	-7.83512e-05	0.00149465	0.0148074	0.0915707				0.0633923	0.239676	0.227898	-0.00460841	0.0915707
	70-74	0.648387	0.0341229	0.0105433	0.00402226	0.0187883	0.216706	0.0209155	0.0758266	-0.000234705	-0.000138559	0.0133617	0.0887725	6.40969e-05	0.0287718	-0.0140029	0.0089856	0.00532946	0.000464522	-4.6941e-05	0.00103424	0.0141693	0.120932				0.0674768	0.216706	0.227339	0.0159333	0.120932
	75-79	0.529133	0	0	0	0	0	0	0	0	0	0	0	0	0	0	0	0	0	0	0	0	0.529133				0	0	0	0	0.529133
	80-84	0.336866	0	0	0	0	0	0	0	0	0	0	0	0	0	0	0	0	0	0	0	0	0.336866				0	0	0	0	0.336866
	≥85	0.202083	0	0	0	0	0	0	0	0	0	0	0	0	0	0	0	0	0	0	0	0	0.202083				0	0	0	0	0.202083
	Total	5.33939	0.104081	0.0587203	0.0329974	0.0223164	1.18715	0.422473	0.386663	0.33295	0.0326343	0.857781	0.311531	0.000181203	0.0800101	-0.305376	0.0312398	0.0139841	0.00919128	0.0602465	0.0347572	0.0731212	1.59274				0.218115	1.18715	2.42422	-0.0828363	1.59274
																										Total	3.74665				1.59274
		Gender gap in life expectancy in 2014-2016																								%	0.7017				0.2983
	<1	0.0256248	0	0	0	0	0	0	0	0	0.000885102	-0.00928387	0	-0.00328563	0.000942404	-0.000999706	0	0.00188481	0.00276991	0.0156207	-0.000999706	0.00182751	0.0162633				0	0	-0.010742	0.0201035	0.0162633
	1-4	0.0173415	0	0	0	0	0	0	0	0	0.000825651	0.000565819	0	0	-8.66107e-05	0.000868956	0	0	0.00073904	-0.00104218	-0.00364905	0.00169461	0.0174253				0	0	0.00130486	-0.00138862	0.0174253
	5-9	0.021523	0.00164248	0	0	0.000821242	0	0	0	0	-6.5052e-05	0.0072936	0	0	-0.000853768	0.000821242	0	0	-0.00170754	0	-0.000886294	-3.2526e-05	0.0144896				0.00246373	0	0.00637478	-0.00180511	0.0144896
	10-14	0.00943418	0	0	0	0	0	0	-0.00085879	-0.00085879	-0.00085879	0.00207657	0	0	0.000820344	0.000820344	0.000820344	0.000820344	0	-3.84464e-05	0.00246103	0.000743451	0.00348658				0	0	0.00032054	0.00562707	0.00348658
	15-19	0.0613191	-0.00143241	-0.000716204	0	0	0.000682473	0	0	0.00771744	0.000682473	0.0443349	0	0.000682473	0	0.00197996	-0.00143241	-0.000716204	-0.000716204	-0.000749935	0.00467612	-0.000134924	0.00646154				-0.00214861	0.000682473	0.0534173	0.0029064	0.00646154
	20-24	0.092458	-0.00105551	0.000541419	0.00106917	-0.00106234	0	-0.00106234	0.000541419	0.0236243	0.000534587	0.0536329	0	-0.00106234	0.000538003	-0.000527756	0.000534587	0.000534587	0.00214177	-0.00211102	-0.00103843	3.41569e-06	0.0166815				-0.000507262	0	0.0767466	-0.000462858	0.0166815
	25-29	0.151113	2.09093e-05	3.48488e-05	0	-0.00436829	0.00444496	0.00547842	0.000513245	0.0603647	0.00147701	0.0683327	-0.000485366	0	6.96977e-06	-0.000415668	6.96977e-06	-0.000963762	6.96977e-06	-0.000956793	0.0010474	0.00148398	0.0150837				-0.00431254	0.00444496	0.135688	0.000209093	0.0150837
	30-34	0.149236	-0.000310412	0.0038419	0.000950182	-0.00270645	0.00861339	0.00528611	0.00202387	0.0691698	0.000970766	0.0612217	0.000970766	-0.000454506	0.000102924	-0.007459	-0.000847257	-0.00136352	-0.000867842	-0.000847257	-0.000186903	0.000102924	0.0110251				0.00177521	0.00861339	0.139291	-0.0114689	0.0110251
	35-39	0.185043	0.0002522	0.00239608	0.00093173	-0.00658	0.0122608	0.0198037	-0.00113798	0.0792133	0.00238125	0.0557999	-0.00212905	-0.000887224	5.93411e-05	-0.0193409	0.000532624	0.000473282	0.00230707	4.45058e-05	0.00434855	0.00155336	0.0327603				-0.00299999	0.0122608	0.153103	-0.0100815	0.0327603
	40-44	0.251422	0.00204264	0.00772576	0.000809213	-0.0070123	0.0413836	0.0213673	0.008015	0.0778746	0.000905626	0.0726809	0.00863138	3.85653e-05	-0.000741394	-0.0333373	0.00533668	1.92826e-05	0.00231194	-0.000298552	0.00579947	0.00107917	0.0367909				0.00356531	0.0413836	0.188772	-0.0190893	0.0367909
	45-49	0.2309	0.000423431	0.0047261	0.00205773	-0.00547596	0.0644745	0.0424003	0.0143956	0.0372216	0.00501777	0.0460208	0.0100986	-0.000488319	0.0062033	-0.0398089	0.00225438	-0.000452564	-0.000869373	0.000324608	0.000462	0.00358856	0.0383254				0.0017313	0.0644745	0.16087	-0.0345013	0.0383254
	50-54	0.240071	0.00336708	0.00328238	0.00296754	-0.00553382	0.0932686	0.0403068	0.0284149	0.0204637	0.00540271	0.0379953	0.0131512	0.000507184	0.00269618	-0.0518188	0.00578224	0.00150896	-0.00349077	-0.000178032	0.00364931	0.00298928	0.035339				0.00408318	0.0932686	0.148938	-0.0415578	0.035339
	55-59	0.294298	0.00953736	0.00690692	0.00458322	-0.00182622	0.107778	0.0391171	0.0462972	0.00482685	0.0018904	0.0302129	0.00463094	-0.00021118	0.00169269	-0.0487903	0.00660019	0.00229161	0.00175326	-0.000411783	0.00256697	0.00845922	0.0663927				0.0192013	0.107778	0.128457	-0.0275308	0.0663927
	60-64	0.377183	0.0126699	0.00225344	0.00608965	0.00204835	0.127586	0.0455581	0.0807511	-0.000398663	0.00249829	0.0219907	0.0161929	0.000404418	-0.000186939	-0.040739	0.00159554	0.000791204	-0.00119724	0.000424926	0.00329524	0.00593421	0.0896211				0.0230613	0.127586	0.16681	-0.0298951	0.0896211
	65-69	0.455611	0.00721026	0.00552493	0.00684158	0.00716256	0.132663	0.035598	0.0935986	0.00297793	-0.000407654	0.016778	0.0359551	-0.000147051	0.0124517	-0.03504	0.00285113	-0.00070838	-0.000888738	-0.000294102	0.00122695	0.00395431	0.128303				0.0267393	0.132663	0.196805	-0.0288988	0.128303
	70-74	0.492143	0.019358	0.0116335	0.0079187	0.00861265	0.142873	0.0251326	0.0899624	8.68732e-05	-0.00134667	0.0178479	0.0389838	-0.000112806	0.0125391	-0.0297325	0.00749445	0.000760854	0.00291817	0.000152742	-0.00217313	0.0128056	0.126427				0.0475228	0.142873	0.183093	-0.00777375	0.126427
	75-79	0.410875	0	0	0	0	0	0	0	0	0	0	0	0	0	0	0	0	0	0	0	0	0.410875				0	0	0	0	0.410875
	80-84	0.334932	0	0	0	0	0	0	0	0	0	0	0	0	0	0	0	0	0	0	0	0	0.334932				0	0	0	0	0.334932
	≥85	0.243943	0	0	0	0	0	0	0	0	0	0	0	0	0	0	0	0	0	0	0	0	0.243943				0	0	0	0	0.243943
	Total	4.04447	0.0537259	0.0481511	0.0342187	-0.0159206	0.736028	0.278986	0.362517	0.382284	0.0207935	0.527501	0.126	-0.00501642	0.0361842	-0.303519	0.0315295	0.0048805	0.00521042	0.00963936	0.0205995	0.0460522	1.64463				0.120175	0.736028	1.72925	-0.185608	1.64463
																										Total	2.39984				1.64463
		Change in gender gap in life expectancy between 2001-2003 and 2014-2016																								%	0.593364				0.406636
	<1	-0.0722822	-0.00200477	0	0	0	0	0	-0.00100239	0.0010398	-0.00208464	-0.00902195	0	-0.00521557	0.000942404	-0.00300448	0	0.00188481	0.00588932	-0.0386993	-0.000999706	-0.0010674	-0.0189384				-0.00200477	0	-0.0153423	-0.0359967	-0.0189384
	1-4	0.00742138	4.72218e-05	0	0	0	0	0	0	0	6.67164e-05	0.00146303	0	0	0.00280408	0.000110022	0.000947822	0	0.000833484	-0.00801087	-0.00540303	0.000982895	0.01358				4.72218e-05	0	0.00433383	-0.0105397	0.01358
	5-9	0.015705	0.00164248	0	0	0.000821242	0	0	0	0	0.00236532	0.000737774	0	0	0.000766479	0.00089864	0	0	-0.00325039	-0.000694026	-0.00165772	8.35714e-05	0.0139917				0.00246373	0	0.00386957	-0.00461992	0.0139917
	10-14	-0.0100899	-0.00134167	0.000702681	0	-0.000670835	0	0.000702681	-0.00085879	-0.00152963	-0.00085879	-0.0100642	0	0	0.000820344	0.00165041	0.000820344	0.000820344	0.000702681	-0.00268994	0.00185389	0.000775297	-0.00092472				-0.00130982	0	-0.0117884	0.00393302	-0.00092472
	15-19	-0.0628103	-0.000762308	-0.00197703	0	-0.00126083	0.000682473	-0.00189125	-0.000630415	-0.0105402	-0.00118893	-0.043244	-0.000630415	0.00135257	0.000650258	0.000778655	-0.000782151	-0.00134662	-0.00134662	3.92217e-05	0.00353435	0.00124496	-0.00549195				-0.00400017	0.000682473	-0.0561224	0.0021218	-0.00549195
	20-24	-0.125943	-0.00163647	-0.00120117	0.00164992	0.000679903	-6.84648e-08	-0.00164323	0.00112183	-0.0646624	-4.63667e-05	-0.0613733	0	-0.00222398	0.000537935	-0.0016898	0.000534587	-4.62297e-05	0.00272251	-0.00153048	0.00476851	-0.00290081	0.000996163				-0.00050781	-6.84648e-08	-0.12829	0.00185829	0.000996163
	25-29	-0.102719	-0.00194274	-0.00113634	0	-0.00331879	0.00210258	-0.00730733	-0.00302466	-0.025695	-0.000243274	-0.0657002	0.000612815	0.00107385	-4.17031e-05	-0.00115945	-0.00171331	-0.00268404	-4.17031e-05	0.00111789	-0.000916246	0.00248481	0.00481374				-0.00639786	0.00210258	-0.100326	-0.00291205	0.00481374
	30-34	-0.0915069	-0.00518378	0.00160453	6.13398e-05	0.0011883	-0.0014404	-0.0118461	-0.000427171	-0.00332021	-0.00279828	-0.0513003	0.000480558	-0.000116923	-0.00121508	0.000545995	-0.000877783	-0.000566252	-0.00304416	-0.000969358	-0.00619331	-0.000141277	-0.00594725				-0.00232961	-0.0014404	-0.0705435	-0.0112461	-0.00594725
	35-39	-0.0360792	0.00198211	-0.00126009	0.000181094	-0.00210161	-0.0168545	-0.00651705	-0.00541198	0.0390439	-0.00558472	-0.0492438	-0.00232306	-0.000584662	-0.00106661	-0.00589419	-0.00202184	0.00138097	0.00288794	0.000250061	-0.000167969	-0.00290194	0.0201288				-0.0011985	-0.0168545	-0.031688	-0.00646698	0.0201288
	40-44	0.0317612	0.00333319	0.00440852	-0.00204835	0.000705796	-0.0130491	-0.0255194	0.00454137	0.0580502	-0.00614271	-0.00918376	0.00869772	0.000340276	-0.000534463	-0.00184575	0.00301936	-0.000996424	0.000962932	-0.000361738	0.00149969	-0.0011576	0.00704157				0.00639916	-0.0130491	0.0302491	0.00112047	0.00704157
	45-49	-0.00317191	-0.00552039	-0.00078101	-0.0033822	0.000860234	-0.0228006	-0.0171064	-0.00711328	0.0263496	0.00105301	-0.014255	0.00599829	-0.000194966	0.00422483	0.00754573	0.00060285	-0.00110646	-0.00125511	0.000860924	-0.001919	-0.000921496	0.0256886				-0.00882336	-0.0228006	-0.00104395	0.00380744	0.0256886
	50-54	-0.0773116	-0.00950413	-0.000428504	-0.00221543	-0.00417118	-0.041565	-0.0314207	-0.0144113	0.0210355	0.00332096	-0.00172961	-0.00518846	0.00075967	0.00596451	0.00894058	0.0041436	0.000456184	-0.00661578	0.000579428	0.001401	-0.00113112	-0.00553192				-0.0163192	-0.041565	-0.0216693	0.00777389	-0.00553192
	55-59	-0.133012	0.00634195	0.00181443	-0.000170142	-0.00242823	-0.0804592	-0.0188808	-0.0239447	0.00502862	0.000720548	-0.0100574	-0.0389886	-0.000443508	-0.00826127	0.0196378	0.00147484	0.00171194	-0.000685032	-0.000652326	-0.00553526	-0.00317723	0.0239411				0.005558	-0.0804592	-0.0948271	0.0127747	0.0239411
	60-64	-0.237987	-0.00184252	-0.00595948	0.000653534	-0.00576121	-0.0968921	-0.0240456	-0.0100211	0.00109799	0.00131652	-0.00980648	-0.060578	0.000404418	-0.0248165	-0.00427926	-0.00187121	0.000370858	-0.00279935	0.000169467	-0.000947805	-0.00702487	0.0146453				-0.0129097	-0.0968921	-0.126449	-0.0163822	0.0146453
	65-69	-0.162317	-0.019198	-0.00744589	0.00259505	-0.0126042	-0.107013	-0.00222882	0.0229006	0.0031136	-0.000528067	-0.00198725	-0.0438231	-0.000171897	-0.00836845	-0.0046483	-0.00249623	-0.00441408	-0.00139524	-0.000215751	-0.0002677	-0.0108531	0.0367322				-0.036653	-0.107013	-0.0310934	-0.0242904	0.0367322
	70-74	-0.156244	-0.0147649	0.00109016	0.00389644	-0.0101756	-0.0738328	0.00421709	0.0141359	0.000321578	-0.00120811	0.00448623	-0.0497886	-0.000176903	-0.0162327	-0.0157295	-0.00149116	-0.0045686	0.00245364	0.000199682	-0.00320738	-0.0013637	0.00549499				-0.0199539	-0.0738328	-0.0442456	-0.0237071	0.00549499
	75-79	-0.118258	0	0	0	0	0	0	0	0	0	0	0	0	0	0	0	0	0	0	0	0	-0.118258				0	0	0	0	-0.118258
	80-84	-0.00193393	0	0	0	0	0	0	0	0	0	0	0	0	0	0	0	0	0	0	0	0	-0.00193393				0	0	0	0	-0.00193393
	≥85	0.0418595	0	0	0	0	0	0	0	0	0	0	0	0	0	0	0	0	0	0	0	0	0.0418595				0	0	0	0	0.0418595
	Total	-1.29492	-0.0503547	-0.0105692	0.00122127	-0.038237	-0.451122	-0.143487	-0.0241461	0.0493333	-0.0118408	-0.33028	-0.185531	-0.00519762	-0.0438259	0.00185704	0.000289708	-0.0091036	-0.00398086	-0.0506071	-0.0141577	-0.027069	0.051887				-0.0979397	-0.451122	-0.694975	-0.102772	0.051887
	(%)	1	0.0388863	0.00816203	-0.000943121	0.0295285	0.348378	0.110807	0.0186468	-0.0380976	0.00914404	0.255058	0.143276	0.00401385	0.0338445	-0.0014341	-0.000223727	0.00703024	0.00307421	0.0390812	0.0109333	0.020904	-0.0400696			Total	-1.34681				0.051887
																										(%)	1.04007				-0.0400696

## Sheet: Table A6
																											Summary by avoidable and non-avoidable causes.
		England & Wales vs. Northern Ireland, Men																									I. Avoidable causes				II. Non-avoidable causes
		Age_contribution	Cerebrovascular diseases_B	Diabetes mellitus_B	Hypertensive diseases_B	Other causes_B	Ischaemic heart diseases	Alcohol-related deaths_P	Cancer_P (excluding lung cancer)	Drug-related deaths_P	Infectious diseases_P	Injuries_P	Lung cancer_P	Other causes_P	Diseases of the respiratory system_P	Cancer_T	Diseases of the digestive system_T	Diseases of the genitourinary system_T	Infectious diseases_T	Pregnancy,childbirth and perinatal period_T	Other causes_T	Diseases of the respiratory system_T	Non-avoidable causes				Preventable and Treatable	Ischaemic heart diseases	Preventable	Treatable
	<1	0.0871588	0.000936129	0	0	0	-0.000148357	-0.000222536	-7.41786e-05	0	-0.00259625	-0.00131742	0	-0.000204744	0.00372672	-0.000296714	-0.000296714	-0.000148357	-2.81934e-05	0.0446563	-0.0010385	-0.0017343	0.0459459				0.000936129	-0.000148357	-0.00068841	0.0411136	0.0459459
	1-4	0.00563023	-0.000615623	-6.84025e-05	0	0	-6.84025e-05	0	-0.00027361	-6.84025e-05	-6.34415e-06	0.00229397	0	-0.000136805	-0.00102604	0.0011565	-0.00027361	-0.000136805	-0.00171006	-0.00185321	-0.000279954	-0.000149493	0.00884654				-0.000684025	-6.84025e-05	0.000782765	-0.00324664	0.00884654
	5-9	0.000444167	-0.000198966	-6.6322e-05	-6.6322e-05	0	0	0	-6.6322e-05	-6.6322e-05	-0.000530576	0.00379191	0	0	-0.000530576	0.000881657	0	-0.000265288	-0.00033161	-0.00165805	0.000417402	-0.00198966	0.00112321				-0.00033161	0	0.00259812	-0.00294555	0.00112321
	10-14	0.000480083	-0.000754458	-0.000342935	0	-0.000205761	0	0	-0.000205761	-6.85871e-05	-0.000685871	0.00317786	0	0	-0.000205761	-0.000754458	-0.000411523	-0.000137174	0.00145557	-0.000891632	0.00201951	-0.000944979	-0.00056395				-0.00130315	0	0.00201188	0.000335309	-0.00056395
	15-19	0.0405456	0.000423045	0.00197298	-5.93101e-05	-0.000237241	-0.00011862	-0.000237241	-0.000355861	0.00997566	-0.000593101	0.0320574	-5.93101e-05	-5.93101e-05	-0.000296551	-0.00249103	-0.000237241	-5.93101e-05	-0.000355861	0.000778905	0.000371608	-0.00111902	0.001245				0.00209948	-0.00011862	0.0404317	-0.00311194	0.001245
	20-24	0.0986857	-0.00146733	-0.000115174	0	-0.00092931	-0.000782576	0.0022152	-0.00127169	0.038602	-0.000342377	0.0580956	-0.000293466	-4.8911e-05	-0.000244555	0.00234458	-0.000146733	-0.000293466	-0.000635843	0.000129381	-0.00204006	-0.00293466	0.00884509				-0.00251181	-0.000782576	0.0967118	-0.00357679	0.00884509
	25-29	0.0755644	0.00212445	0.00242903	0.00136082	-0.00100076	0.000241492	0.00301861	0.00300665	0.0334527	0.000882196	0.0395596	0.00233004	0.00131731	0.00109975	-0.00185902	-0.000957251	-0.000217557	-0.000435114	-0.0011313	-0.00429566	-0.00238116	-0.0029805				0.00491354	0.000241492	0.0846669	-0.0112771	-0.0029805
	30-34	0.082619	-0.00183715	-0.00103403	-0.000642497	-3.01273e-05	0.00697701	-0.00176695	-0.000652567	0.0301968	-0.00172671	0.0334593	0.00041159	0.00254989	-0.000682653	0.00469818	-0.000752937	-0.000401561	-0.000602341	0.00154599	-0.00274068	0.00132511	0.0143253				-0.0035438	0.00697701	0.0617887	0.00307176	0.0143253
	35-39	0.0337198	0.00430234	-0.000157684	-0.000117382	-0.00034862	-0.00309904	0.00758678	0.00360686	-0.0176532	-0.00123503	0.0250098	0.00126652	-0.000231238	0.00203731	0.00203026	-0.000466001	-0.000346857	-0.00115619	-0.000963491	0.000297741	0.000530742	0.0128262				0.00367865	-0.00309904	0.0203878	-7.37937e-05	0.0128262
	40-44	0.0163788	-0.00333273	0.00336076	0.00131266	-0.000652736	0.011132	0.00895662	0.00476152	-0.0101992	-0.00183089	0.00948633	0.00256166	-0.000163633	-0.00138819	0.000384438	0.000363585	-0.000687259	0.00255627	-0.000818166	-0.00423361	-0.00354635	-0.00164431				0.000687958	0.011132	0.0121842	-0.00598109	-0.00164431
	45-49	0.0305617	-0.00340659	-0.000457402	-0.00210558	0.000206055	0.00377802	0.0245478	0.00864268	-0.00714351	-0.00204064	0.0129715	-0.000823959	-0.000318459	-0.00376282	-8.65022e-05	0.00341094	-0.000849225	-0.000262575	-0.000436478	-0.0030644	-0.00422022	0.00598313				-0.00576352	0.00377802	0.0320726	-0.00550847	0.00598313
	50-54	0.0285893	0.00191092	0.0014678	0.000212151	-0.00499749	0.00314853	0.0274215	-0.00131878	-0.00102506	-0.00395634	0.012371	0.00835032	-0.000138819	0.000691352	0.00199915	-0.000898402	0.000429006	-0.00196033	0.000637235	-0.00441946	-0.00607902	-0.0052559				-0.00140662	0.00314853	0.0423951	-0.0102918	-0.0052559
	55-59	0.0203571	0.00369322	-0.00140474	0.00132097	-0.00379849	-0.00814583	0.016807	0.00749292	-0.00364661	-0.000647759	0.0208965	0.0026091	-6.65647e-05	-0.00284457	-0.00121296	-0.00311323	-0.000821825	-0.000692135	-0.000820965	-0.00230001	-0.00642702	0.00348012				-0.000189029	-0.00814583	0.0406	-0.0153881	0.00348012
	60-64	0.0211532	-0.00241389	0.00638577	0.000390187	-0.00484169	-0.012087	0.00795327	-0.0117921	-0.00471409	-0.0014729	0.0109058	0.0268737	-4.02841e-05	-0.00971713	-1.53975e-05	-0.00311116	0.000258472	-0.000992024	-8.43661e-07	-0.00337891	-0.000837742	0.0238011				-0.000479615	-0.012087	0.0179964	-0.00807761	0.0238011
	65-69	0.0958589	0.00929748	0.00781762	-0.000507305	-0.00728496	-0.00724056	0.00267286	0.0176909	-0.00187132	-0.000509376	0.0136928	0.0201304	-6.00078e-05	0.00494665	0.00146714	0.000964267	0.000338579	9.22667e-06	0.00192486	0.000481662	-0.00542243	0.0373204				0.00932283	-0.00724056	0.0566929	-0.000236683	0.0373204
	70-74	0.0806725	0.00135159	0.0109984	-0.00442048	-0.00533657	0.0108712	0.000814553	0.00476657	6.99164e-05	-0.000355613	0.00133524	0.0182709	0	0.00648587	0.00603229	0.00222006	0.00307544	-0.00158673	4.71796e-05	-0.0105269	-0.0022866	0.0388462				0.0025929	0.0108712	0.0313875	-0.00302528	0.0388462
	75-79	0.049166	0	0	0	0	0	0	0	0	0	0	0	0	0	0	0	0	0	0	0	0	0.049166				0	0	0	0	0.049166
	80-84	0.0752614	0	0	0	0	0	0	0	0	0	0	0	0	0	0	0	0	0	0	0	0	0.0752614				0	0	0	0	0.0752614
	≥85	0.03803	0	0	0	0	0	0	0	0	0	0	0	0	0	0	0	0	0	0	0	0	0.03803				0	0	0	0	0.03803
	Total	0.880877	0.0100124	0.0307856	-0.00332209	-0.0294577	0.00445783	0.0997674	0.0339572	0.0658408	-0.0176476	0.277787	0.0816276	0.00239842	-0.00171117	0.0142781	-0.00370596	-0.000263182	-0.00672794	0.0411458	-0.0347303	-0.0382168	0.354601				0.00801829	0.00445783	0.54202	-0.0282203	0.354601
																										Total	0.526276				0.354601
		England & Wales vs. Northern Ireland, Women																								(%)	0.597446				0.402554
	<1	0.0709087	-0.00032623	0	-8.15576e-05	0	-0.000244673	0	0	-8.15576e-05	0.000965679	-0.00270441	0	0.0151342	-0.000570903	-0.000163115	-8.15576e-05	-8.15576e-05	0.000476334	0.00306298	0.00161814	-0.000339242	0.0543262				-0.000407788	-0.000244673	0.012743	0.00449198	0.0543262
	1-4	-0.0182862	-0.00030115	-7.52876e-05	0	0	0	0	-0.00030115	-7.52876e-05	-0.00150575	-0.00207777	0	0	0.00103153	0.00140796	-0.000376438	-0.000225863	-0.00135518	-0.00278564	0.000429225	-0.00220584	-0.0098696				-0.000376438	0	-0.00292843	-0.00511177	-0.0098696
	5-9	0.0109816	-0.000877173	0	0	0	-7.30977e-05	-7.30977e-05	-0.000146195	-7.30977e-05	-0.000219293	-0.00077877	0	0	-0.000292391	-0.000438586	-0.000584782	-7.30977e-05	0.00134106	0.00134106	0.0034862	-4.77925e-05	0.00849061				-0.000877173	-7.30977e-05	-0.00158284	0.00502407	0.00849061
	10-14	-0.00230518	-0.000606681	-0.00015167	0	0	0	0	-7.58351e-05	-0.00030334	-0.000530846	-0.000851847	-7.58351e-05	-7.58351e-05	-0.000530846	0.00154579	-0.000227505	-0.000227505	-0.000530846	-0.000834186	-0.0012892	-0.00189588	0.00435688				-0.000758351	0	-0.00244438	-0.00345933	0.00435688
	15-19	0.0128027	-0.000397654	0.00134374	-6.62757e-05	-6.62757e-05	0	-6.62757e-05	-0.000662757	0.00792987	-0.000530206	0.0113596	0.00174139	-6.62757e-05	0.00167512	0.000946082	-0.000397654	-0.000265103	-0.00106041	-0.00092786	-0.00357889	-0.00251848	-0.001589				0.000813531	0	0.0213805	-0.00780232	-0.001589
	20-24	0.0241319	-0.0010336	-0.000435199	-5.43998e-05	0.00256224	-0.000380799	-0.000543998	-0.000870397	0.00875567	0.00128112	0.018205	-0.000217599	0	-0.000435199	-0.000296477	-0.000380799	-0.000326399	-0.000380799	0.00079152	-0.00130015	-0.00244799	0.00164018				0.00103904	-0.000380799	0.0261745	-0.0043411	0.00164018
	25-29	0.0215817	-7.30304e-05	0.000351356	-9.43082e-05	-0.000664756	0.00235311	0.0062577	-0.00186489	0.00191492	0.00115298	0.00851938	0.00115298	-0.000141462	-0.000518695	6.38331e-05	-0.000377233	0.00105867	-0.000613003	-0.000355955	-0.00094768	-0.000146061	0.00455384				-0.000480738	0.00235311	0.0164729	-0.00131743	0.00455384
	30-34	0.0118462	0.000910605	0.00112436	-4.31074e-05	0.00354551	0.00362815	-0.00685229	9.1565e-05	-0.00123406	-0.00099147	0.00477035	-0.00120701	0	-0.000646611	0.00148527	-0.00112079	-0.00017243	-0.00081904	0.0020745	-0.00249666	0.00570266	0.00409668				0.00553736	0.00362815	-0.00606953	0.00465351	0.00409668
	35-39	0.00548608	0.000117198	-0.000826137	-0.000333829	-0.0019275	0.00254589	-0.00221916	0.00348079	0.00460836	-0.00121013	0.0011946	-0.000867866	-0.000208643	-0.00129359	-0.000340472	8.43532e-06	-0.000375558	0.00168602	-0.00111824	-0.00167713	-0.00223647	0.00647951				-0.00297027	0.00254589	0.00348438	-0.00405342	0.00647951
	40-44	-0.00512613	-0.00463176	-0.00107829	-0.000884989	0.00112486	-0.00493405	0.00546875	-0.00367318	-0.00157343	-0.00198238	-0.00208812	0.00789456	0.000868686	-0.000917596	-0.000129519	0.000462987	-0.000672592	0.00025059	-0.00145138	-0.00381757	-0.00349897	0.0101373				-0.00547018	-0.00493405	0.00399729	-0.00885646	0.0101373
	45-49	0.0339648	0.00633385	-0.0027621	-0.00161122	-0.000813029	0.00112862	0.00918507	0.00624506	0.000413032	-0.000835619	-0.00105557	0.00756362	0.000487885	-0.000898109	0.00716272	0.00229556	-0.000145096	0.00175014	-0.000748068	-0.00159358	-0.00429318	0.00615481				0.0011475	0.00112862	0.0211054	0.0044285	0.00615481
	50-54	0.0372616	-0.00344718	-0.000756048	-0.00134586	-0.00128315	0.00478894	0.0113828	-0.00123818	0.000414715	0.0003378	0.00652761	0.00106134	0.00211848	0.00215162	-0.00390323	-0.000804558	0.000411747	0.000111222	0.000793322	-0.00428251	-0.00544793	0.0296707				-0.00683224	0.00478894	0.0227562	-0.0131219	0.0296707
	55-59	0.058523	-0.00385201	0.00118318	0.000811943	-0.00117597	0.011647	0.0180291	0.00557923	0.000806908	-0.00121809	0.000921003	0.0129738	-7.44997e-05	-0.00234348	0.00756704	-0.00271186	-0.00017635	-0.00027946	-1.25883e-06	-0.00495188	-0.00381711	0.0196057				-0.00303286	0.011647	0.034674	-0.00437088	0.0196057
	60-64	0.0782029	0.00576031	0.00177274	-0.00345307	0.00189105	0.00830746	0.00978242	0.00474152	0.00478044	0.00120263	-0.00204177	0.0245538	-4.51802e-05	0.00167034	-0.00117627	0.00100575	-0.00153506	0.000866997	4.62519e-05	-0.00529689	-0.00888335	0.0342528				0.00597103	0.00830746	0.0446442	-0.0149726	0.0342528
	65-69	0.100658	-0.00157742	0.00470137	-0.00084528	-0.00257355	0.0109633	0.00529934	0.00173547	0.00115236	-0.00146812	0.00263332	0.0182521	-0.000102271	0.00837466	0.0197691	-0.00199066	0.003499	0.000771773	1.59266e-05	-0.00947237	-0.00494927	0.0464694				-0.000294877	0.0109633	0.0358769	0.00764354	0.0464694
	70-74	0.0778733	0.00884851	0.000297687	-0.00391747	-0.00122674	-0.000564764	-0.00115247	0.00146326	-0.000486917	-0.00228689	0.00154487	0.0192507	-0.000114544	0.00726629	0.012623	-0.000256887	0.0027115	0.00170494	-3.89157e-05	-0.0106658	-0.014386	0.0572599				0.004002	-0.000564764	0.0254843	-0.00830815	0.0572599
	75-79	0.0963916	0	0	0	0	0	0	0	0	0	0	0	0	0	0	0	0	0	0	0	0	0.0963916				0	0	0	0	0.0963916
	80-84	0.0626514	0	0	0	0	0	0	0	0	0	0	0	0	0	0	0	0	0	0	0	0	0.0626514				0	0	0	0	0.0626514
	≥85	0.0475678	0	0	0	0	0	0	0	0	0	0	0	0	0	0	0	0	0	0	0	0	0.0475678				0	0	0	0	0.0475678
	Total	0.725116	0.00484659	0.00468971	-0.0119194	-0.00060732	0.0391651	0.0544979	0.0145043	0.0269486	-0.00783859	0.0440774	0.092076	0.0177805	0.0137221	0.0461232	-0.00553798	0.00340431	0.00392034	-0.000135937	-0.0458367	-0.0514109	0.482647				-0.00299045	0.0391651	0.255768	-0.0494737	0.482647
	(%)	1	0.00668388	0.00646754	-0.016438	-0.000837549	0.0540122	0.0751575	0.0200028	0.0371645	-0.0108101	0.0607868	0.126981	0.0245209	0.0189241	0.063608	-0.00763738	0.00469485	0.0054065	-0.00018747	-0.063213	-0.0709003	0.665613			Total	0.242469				0.482647
																										(%)	0.334387				0.665613

## Sheet: Table A7
																											Summary by avoidable and non-avoidable causes.
		England & Wales vs. Scotland, Men																									I. Avoidable causes				II. Non-avoidable causes
		Age_contribution	Cerebrovascular diseases_B	Diabetes mellitus_B	Hypertensive diseases_B	Other causes_B	Ischaemic heart diseases	Alcohol-related deaths_P	Cancer_P (excluding lung cancer)	Drug-related deaths_P	Infectious diseases_P	Injuries_P	Lung cancer_P	Other causes_P	Diseases of the respiratory system_P	Cancer_T	Diseases of the digestive system_T	Diseases of the genitourinary system_T	Infectious diseases_T	Pregnancy,childbirth and perinatal period_T	Other causes_T	Diseases of the respiratory system_T	Non-avoidable causes				Preventable and Treatable	Ischaemic heart diseases	Preventable	Treatable
	<1	-0.0574837	-0.00118686	0	0	0	-0.000148357	-0.000222536	-7.41786e-05	0	-0.000748365	-0.00094368	0	0.000168999	0.000404693	-0.000296714	-0.000296714	0.00169953	0.00154459	-0.0449913	-0.0010385	-0.00108546	-0.0102689				-0.00118686	-0.000148357	-0.00141507	-0.0444646	-0.0102689
	1-4	0.00182965	-0.000616761	-6.85289e-05	0	0	-6.85289e-05	0	-0.000274116	-6.85289e-05	-0.000284561	-0.000795598	0	-0.000137058	0.000674845	2.9042e-05	-0.000274116	-0.000137058	0.00169233	-0.00128345	-0.00226146	-0.00155757	0.00726076				-0.000685289	-6.85289e-05	-0.000885017	-0.00379227	0.00726076
	5-9	0.00814452	0.00140824	-6.64427e-05	-6.64427e-05	0.000803787	0	0	-6.64427e-05	-6.64427e-05	0.00107603	0.00592465	0	0	-0.000531542	-0.000192854	0	-0.000265771	-0.000332214	-0.00166107	-0.000657953	-0.00118949	0.00402848				0.00207915	0	0.00633625	-0.00429935	0.00402848
	10-14	0.00165696	-0.000755784	-0.000343538	0	-0.000206123	0	0	-0.000206123	-6.87076e-05	-0.000687076	0.00197192	0	0	0.000595643	4.59822e-05	0.00038952	0.000664351	-0.000480953	-9.1433e-05	0.000550192	-0.000480422	0.000759504				-0.00130544	0	0.00160566	0.000597238	0.000759504
	15-19	0.0254416	-0.00124784	-0.00136669	-5.94211e-05	-0.000237684	0.000547194	-0.000237684	-0.000356527	0.0122661	7.1825e-05	0.00815025	-5.94211e-05	0.000606615	-0.000297105	0.000834494	-0.000237684	-5.94211e-05	-0.000356527	-0.00022528	0.00368931	-0.000128647	0.00414565				-0.00291163	0.000547194	0.0201441	0.00351624	0.00414565
	20-24	0.0241174	-0.000429056	-0.000104138	0.00104216	-0.000931771	-0.000784649	-0.00088273	0.000288186	0.0213957	0.000177796	0.000365351	-0.000294243	-4.90406e-05	0.000796958	-0.00178383	0.000373959	0.000226837	0.00196787	0.000662145	-0.0015017	-0.00242135	0.00600287				-0.000422804	-0.000784649	0.021798	-0.00247606	0.00600287
	25-29	0.0868775	-0.000657248	0.000606962	-4.36507e-05	-0.00100397	0.00269722	0.0055707	-0.000701728	0.0520693	0.000914176	0.0241962	-0.000480157	-8.73013e-05	0.000173773	0.00151948	-0.000480987	0.000261075	4.28213e-05	-0.000176261	-0.00044563	-0.0018803	0.00478302				-0.0010979	0.00269722	0.081655	-0.0011598	0.00478302
	30-34	0.109335	9.11562e-05	0.00228174	0.000279164	-0.000867143	0.00240773	0.00446119	6.69433e-05	0.0767995	-0.000346365	0.0172456	0.000499284	-4.0269e-05	0.0016241	0.000324613	-0.000668517	-0.00040269	0.000319433	0.000338208	-0.000641843	-0.00155715	0.00712063				0.00178492	0.00240773	0.10031	-0.00228795	0.00712063
	35-39	0.149633	0.00199958	0.00270971	-1.70876e-05	0.000640314	0.00757922	0.0118841	-0.00170744	0.0810827	0.0024196	0.0193228	0.000235914	-0.000231505	0.000118692	-0.00126446	-0.00026568	0.000541649	0.00150919	0.000368754	0.00356738	0.0010335	0.0181061				0.00533252	0.00757922	0.113125	0.00549034	0.0181061
	40-44	0.20636	0.00212195	0.00740487	-0.00099122	-0.000530219	0.0223503	0.0180627	0.00292996	0.0821104	-0.000252737	0.0262724	0.00715213	0.000563008	0.00170147	0.000926562	0.00278256	-0.00032226	0.00170132	0.000273383	0.00588343	-0.00178237	0.0280026				0.00800538	0.0223503	0.138539	0.00946262	0.0280026
	45-49	0.170377	0.00166724	0.00568301	-0.00207951	-0.000612842	0.0229161	0.0316101	0.00454611	0.0411198	0.00271046	0.0123179	0.0106491	0.000518446	0.00935325	0.00552568	0.000637984	0.000548003	0.0014153	-0.000429775	5.27913e-05	-0.0022105	0.0244384				0.0046579	0.0229161	0.112825	0.00553949	0.0244384
	50-54	0.161963	0.00175144	0.00495572	-0.00134824	-0.00170133	0.0305489	0.0301828	0.0085299	0.0241937	0.00302532	0.00681305	0.0174744	0.000787377	0.00376509	0.0013122	0.00310174	0.00153671	0.000353257	0.000124519	0.00025243	-0.0016396	0.0279438				0.00365759	0.0305489	0.0947716	0.00504126	0.0279438
	55-59	0.184605	0.00691616	0.00888948	0.000399932	-0.00138695	0.0306422	0.0321746	0.00953751	0.00664863	1.33072e-05	0.00708063	0.0147529	-6.53621e-05	0.0144002	0.00346203	0.00107272	0.00211726	0.00145159	-0.000594439	-0.000389331	-0.000631292	0.0481133				0.0148186	0.0306422	0.0845424	0.00648854	0.0481133
	60-64	0.185132	0.00968978	0.00526496	0.00078637	-0.000739907	0.0274225	0.0303593	0.0210826	0.00170669	0.000339502	0.00681101	0.0224787	0.000345472	0.0118815	0.00458135	0.00199989	0.0017835	0.00162005	0.000141681	0.000428407	-0.00694194	0.0440903				0.0150012	0.0274225	0.0950048	0.00361293	0.0440903
	65-69	0.266021	0.0115158	0.00783295	0.00320165	0.00301504	0.0414039	0.024804	0.0245487	0.00259276	9.64588e-05	0.00827424	0.0413365	-5.78086e-05	0.021689	0.00992641	0.000128684	0.00195231	0.00341481	-0.000765964	-0.00191755	-0.0087622	0.0717912				0.0255655	0.0414039	0.123284	0.00397651	0.0717912
	70-74	0.30996	0.0213255	0.014777	0.00407984	0.00221268	0.0563238	0.0170247	0.0222168	0.000302285	0.000604654	0.00827312	0.0535034	0.000144495	0.0198284	0.0117756	0.00352399	0.00696199	0.00408523	-0.000261976	-0.00413481	-0.0036246	0.0710177				0.042395	0.0563238	0.121898	0.0183255	0.0710177
	75-79	0.228461	0	0	0	0	0	0	0	0	0	0	0	0	0	0	0	0	0	0	0	0	0.228461				0	0	0	0	0.228461
	80-84	0.168139	0	0	0	0	0	0	0	0	0	0	0	0	0	0	0	0	0	0	0	0	0.168139				0	0	0	0	0.168139
	≥85	0.142768	0	0	0	0	0	0	0	0	0	0	0	0	0	0	0	0	0	0	0	0	0.142768				0	0	0	0	0.142768
	Total	2.37334	0.0535933	0.0584571	0.00518355	-0.00154611	0.243838	0.204791	0.0903602	0.402084	0.00913003	0.15128	0.167248	0.00246607	0.086179	0.0367256	0.0117873	0.017106	0.0199481	-0.0485722	0.00143517	-0.0348594	0.896704				0.115688	0.243838	1.11354	0.00357063	0.896704
																										Total	1.47663				0.896704
		England & Wales vs. Scotland, Women																								(%)	0.622176				0.377824
	<1	-0.0251259	-0.00032623	0	-8.15576e-05	0	-0.000244673	0	0	-8.15576e-05	-0.000362641	0.00927715	0	0.00215544	-0.000570903	0.000860722	-8.15576e-05	-8.15576e-05	-0.000851987	-0.0217106	0.000289819	-0.00166756	-0.0116483				-0.000407788	-0.000244673	0.0104175	-0.0232427	-0.0116483
	1-4	-0.00807063	-0.00030148	-7.53699e-05	0	0	0	0	-0.00030148	-7.53699e-05	-0.000571856	0.000142353	0	0	0.000740536	-0.000753699	-0.00037685	-0.00022611	0.00144997	0.000953482	0.00200866	-0.00343591	-0.00724751				-0.00037685	0	-6.58165e-05	-0.00038046	-0.00724751
	5-9	-0.00880208	-0.000878191	0	0	0	-7.31826e-05	-7.31826e-05	-0.000146365	-7.31826e-05	0.00153482	-0.000222574	0	0	0.000584452	-0.000439095	-0.000585461	-7.31826e-05	0.00102254	-0.000731826	0.00109572	-0.00124511	-0.00849826				-0.000878191	-7.31826e-05	0.00160396	-0.000956416	-0.00849826
	10-14	0.000125313	-0.000607454	-0.000151864	0	0	0	0	0.000808318	0.000580523	0.000352728	0.00367914	-7.59318e-05	-7.59318e-05	-0.000531522	-0.000607454	-0.000227795	-0.000227795	-0.000531522	4.90005e-05	-0.00129084	-0.000129794	-0.00088649				-0.000759318	0	0.00473732	-0.0029662	-0.00088649
	15-19	0.00550381	0.00108066	0.000208517	-6.63628e-05	-6.63628e-05	0	-6.63628e-05	-0.000663628	0.00703373	-0.000530902	-0.00312013	-0.000132726	-6.63628e-05	-0.000199088	0.00054976	0.00108066	0.000473968	-0.000322385	0.00054976	-0.00136533	0.000435893	0.000690481				0.00115645	0	0.00225454	0.00140233	0.000690481
	20-24	0.0167967	0.00116644	0.000664936	-5.44776e-05	0.000229115	-0.000381343	0.00055598	0.000229115	0.0098106	-0.000435821	0.00676855	-0.00021791	0.00110076	0.000114557	-0.000914915	-0.000381343	-0.000326866	0.000169035	0.00347691	0.000213853	-0.00190111	-0.00308938				0.00200601	-0.000381343	0.0179258	0.000335557	-0.00308938
	25-29	0.0252225	-4.23524e-05	0.00139332	-9.44456e-05	0.000911845	0.00039677	0.00190352	-0.00183682	0.0117653	-0.00033056	0.0115818	0.000174774	-0.000141668	-1.41175e-05	0.00116695	0.000127551	0.001091	-0.000108563	0.000179644	0.000628508	-0.00261137	-0.000918624				0.00216837	0.00039677	0.0231023	0.000473709	-0.000918624
	30-34	0.0547177	0.000700364	-0.00060162	-4.31506e-05	-0.00115636	-0.000298322	0.00417481	-0.0010713	0.0371551	-0.000516563	0.0038076	-0.000732316	0.000475901	0.00173225	0.00102979	0.00125759	0.0012551	0.00108374	0.000437727	0.00148454	-0.0012883	0.0058311				-0.00110077	-0.000298322	0.0450255	0.00526019	0.0058311
	35-39	0.0725208	0.00302448	0.00118647	0.000133734	0.00238262	0.00699778	0.00373821	0.00213974	0.0378849	0.00159513	0.00959124	0.0030148	0.000726413	0.000576658	0.00189831	0.00108589	9.20117e-05	-0.000366934	-0.000975634	0.000295395	0.000853806	-0.00335424				0.00672731	0.00699778	0.0592671	0.00288285	-0.00335424
	40-44	0.0962403	0.00166819	0.00201157	0.000253168	0.00341871	0.00774797	0.0144696	-0.000290359	0.0371108	0.00105191	0.00207253	0.00104998	0.000545573	0.00450197	0.00940063	-0.000180534	-0.000292405	-0.00077124	6.67372e-05	0.00248065	-0.00136778	0.0112926				0.00735164	0.00774797	0.060512	0.00933606	0.0112926
	45-49	0.105499	0.00485954	0.00364937	-0.00102243	0.00346881	0.00494122	0.0140913	0.00474282	0.0240513	2.65149e-05	0.00977606	0.00309017	0.00105337	0.00630709	0.00612628	0.001633	0.00100491	0.00284941	-0.00016304	0.00264919	-0.00201819	0.0143821				0.0109553	0.00494122	0.0631386	0.0120816	0.0143821
	50-54	0.106345	0.00285725	0.0045824	-0.000634399	0.00368598	0.00578502	0.0175025	0.00715908	0.0127316	-3.71066e-05	0.00184886	0.0103092	0.000243461	0.0039125	0.00445714	0.000771178	7.79032e-05	0.00416202	0.000457009	0.000416398	-0.00107267	0.0271295				0.0104912	0.00578502	0.0536701	0.00926898	0.0271295
	55-59	0.137062	0.00388712	0.00632377	-0.000503751	0.0021225	0.0155256	0.0188215	0.00846528	0.00669441	0.00059377	0.00304421	0.0218832	0.00015912	0.0192777	0.00577289	-0.00200647	-6.73191e-05	0.000341066	-6.40047e-05	0.00157935	-0.00396219	0.0291747				0.0118296	0.0155256	0.0789391	0.00159333	0.0291747
	60-64	0.144725	0.00740536	0.00779838	-0.000860892	-0.000101726	0.0138086	0.00912573	0.0038606	0.00379451	-0.000983957	0.00441563	0.0321862	-4.46309e-05	0.0245517	0.00710207	0.00522084	0.00164281	0.00383247	-0.000258815	0.000726684	-0.00628704	0.0277907				0.0142411	0.0138086	0.0769058	0.011979	0.0277907
	65-69	0.204683	0.0166369	0.0076585	0.000601366	0.00077075	0.0317936	0.00906611	0.00740853	8.93491e-05	0.00112092	0.00432725	0.0414851	7.07564e-05	0.0270268	0.00820111	0.00195131	0.00349687	0.00578343	-0.000243934	-0.000348387	-0.00461817	0.042405				0.0256676	0.0317936	0.0905948	0.0142222	0.042405
	70-74	0.268543	0.0180765	0.00971103	0.00122437	0.005268	0.036911	0.00186337	0.011563	0.00042948	0.00191447	0.000393784	0.0612279	0.000212156	0.0378047	0.0130534	0.000266572	0.0089583	0.00234364	-0.000557	-0.00143687	-0.00817258	0.0674879				0.0342799	0.036911	0.115409	0.0144555	0.0674879
	75-79	0.290441	0	0	0	0	0	0	0	0	0	0	0	0	0	0	0	0	0	0	0	0	0.290441				0	0	0	0	0.290441
	80-84	0.21891	0	0	0	0	0	0	0	0	0	0	0	0	0	0	0	0	0	0	0	0	0.21891				0	0	0	0	0.21891
	≥85	0.226945	0	0	0	0	0	0	0	0	0	0	0	0	0	0	0	0	0	0	0	0	0.226945				0	0	0	0	0.226945
	Total	1.93228	0.0592071	0.0443594	-0.00114883	0.0209339	0.12291	0.0951731	0.0420665	0.188901	0.00442085	0.0673835	0.173262	0.00641435	0.125815	0.0569039	0.00955459	0.0167976	0.0200847	-0.0185345	0.00942735	-0.0384881	0.926837				0.123352	0.12291	0.703437	0.0557455	0.926837
	(%)	1	0.030641	0.022957	-0.000594544	0.0108338	0.0636088	0.0492542	0.0217704	0.0977608	0.00228789	0.0348725	0.0896672	0.00331957	0.0651123	0.0294491	0.00494472	0.00869317	0.0103943	-0.00959205	0.00487887	-0.0199185	0.479659			Total	1.00544				0.926837
																										(%)	0.520341				0.479659
